# Supplementary material for: ﻿Investigation on the true identity of Entomobryanigriventris Stach, 1929 (Collembola, Entomobryidae) with the description of a new species
Source: Zookeys. 2023 Dec 5;1185:321–53. doi: 10.3897/zookeys.1185.112279 (PMC10716847; doi:10.3897/zookeys.1185.112279)
Supplement: XML Treatment for Entomobrya arenaria [file zookeys.1185.112279-treatment1.xml]

<!DOCTYPE tp:taxon-treatment
  PUBLIC "-//TaxonX//DTD Taxonomic Treatment Publishing DTD v0 20100105//EN" "tax-treatment-NSO.dtd">
<tp:taxon-treatment xmlns:tp="http://www.plazi.org/taxpub"><tp:treatment-meta><kwd-group><label>Taxon classification</label><kwd>
              <named-content content-type="kingdom">Animalia</named-content>
            </kwd><kwd>
              <named-content content-type="order">Entomobryomorpha</named-content>
            </kwd><kwd>
              <named-content content-type="family">Entomobryidae</named-content>
            </kwd></kwd-group><mixed-citation publication-type="journal"><person-group><name><surname>Winkler</surname><given-names>Daniel</given-names></name><name><surname>Sternalski</surname><given-names>Jakub</given-names></name><name><surname>Ónodi</surname><given-names>Gábor</given-names></name><name><surname>Szigeti</surname><given-names>Nóra</given-names></name><name><surname>Florián</surname><given-names>Norbert</given-names></name><name><surname>Dányi</surname><given-names>László</given-names></name></person-group><article-title>﻿Investigation on the true identity of <italic><tp:taxon-name><tp:taxon-name-part taxon-name-part-type="genus" reg="Entomobrya">Entomobrya</tp:taxon-name-part><tp:taxon-name-part taxon-name-part-type="species" reg="nigriventris">nigriventris</tp:taxon-name-part></tp:taxon-name></italic> Stach, 1929 (<tp:taxon-name><tp:taxon-name-part taxon-name-part-type="order">Collembola</tp:taxon-name-part></tp:taxon-name>, <tp:taxon-name><tp:taxon-name-part taxon-name-part-type="family">Entomobryidae</tp:taxon-name-part></tp:taxon-name>) with the description of a new species</article-title><source>Zookeys</source><day>05</day><month>12</month><year>2023</year><volume>1185</volume><fpage>321</fpage><lpage>353</lpage><pub-id pub-id-type="doi">10.3897/zookeys.1185.112279</pub-id></mixed-citation></tp:treatment-meta><tp:nomenclature><label>﻿</label><tp:taxon-name>
            <object-id xmlns:xlink="http://www.w3.org/1999/xlink" content-type="arpha" xlink:type="simple">FCFBA1C0-4E11-5B47-8C86-BE5FCFDACFFA</object-id>
            <tp:taxon-name-part taxon-name-part-type="genus" reg="Entomobrya">Entomobrya</tp:taxon-name-part>
            <tp:taxon-name-part taxon-name-part-type="species" reg="arenaria">arenaria</tp:taxon-name-part>
            <object-id xmlns:xlink="http://www.w3.org/1999/xlink" content-type="zoobank" xlink:type="simple">https://zoobank.org/BFBAE815-66D4-4689-9BB1-7E2E7635F264</object-id>
          </tp:taxon-name><tp:taxon-authority>Winkler, Flórián &amp; Dányi</tp:taxon-authority><tp:taxon-status xmlns:xlink="http://www.w3.org/1999/xlink" xlink:type="simple">sp. nov.</tp:taxon-status><xref ref-type="fig" rid="F2">Figs 2</xref><xref ref-type="fig" rid="F3">, 3</xref><xref ref-type="fig" rid="F4">, 4</xref></tp:nomenclature><tp:treatment-sec sec-type="type material" id="SECID0ERPAC"><title>Type material.</title><p><bold><italic>Holotype</italic></bold>: ♂ on slide (slide number <named-content xmlns:xlink="http://www.w3.org/1999/xlink" content-type="dwc:institutional_code" xlink:title="Hungarian Natural History Museum, Budapest, Hungary" xlink:href="http://grbio.org/institution/hungarian-natural-history-museum" xlink:type="simple">HNHM</named-content>-collpr-911), Hungary, Bács-Kiskun county, Fülöpháza, 106 m <abbrev xmlns:xlink="http://www.w3.org/1999/xlink" xlink:title="above sea level" id="ABBRID0EBAAE" xlink:type="simple">a.s.l</abbrev>., <named-content xmlns:xlink="http://www.w3.org/1999/xlink" content-type="dwc:verbatimCoordinates" xlink:type="simple"><named-content content-type="geo-json" specific-use="{&#34;type&#34;:&#34;Point&#34;,&#34;coordinates&#34;:[19.420556,46.871111]}" id="NCID0EIAAE" xlink:type="simple">46°52'16"N, 19°25'14"E</named-content></named-content>, D-vac sample, 12 Jun. 2020, leg. D. Winkler and G. Ónodi. <bold><italic>Paratypes</italic></bold>: ♀ on slide (slide number <named-content xmlns:xlink="http://www.w3.org/1999/xlink" content-type="dwc:institutional_code" xlink:title="Hungarian Natural History Museum, Budapest, Hungary" xlink:href="http://grbio.org/institution/hungarian-natural-history-museum" xlink:type="simple">HNHM</named-content>-collpr-912) and six ♂♂ on slide (slide numbers <named-content xmlns:xlink="http://www.w3.org/1999/xlink" content-type="dwc:institutional_code" xlink:title="Hungarian Natural History Museum, Budapest, Hungary" xlink:href="http://grbio.org/institution/hungarian-natural-history-museum" xlink:type="simple">HNHM</named-content>-collpr-913 to <named-content xmlns:xlink="http://www.w3.org/1999/xlink" content-type="dwc:institutional_code" xlink:title="Hungarian Natural History Museum, Budapest, Hungary" xlink:href="http://grbio.org/institution/hungarian-natural-history-museum" xlink:type="simple">HNHM</named-content>-collpr-914; WD–coll–141 to WD–coll–144, respectively); same data as holotype. The holotype and three paratypes are deposited at <named-content xmlns:xlink="http://www.w3.org/1999/xlink" content-type="dwc:institutional_code" xlink:title="Hungarian Natural History Museum, Budapest, Hungary" xlink:href="http://grbio.org/institution/hungarian-natural-history-museum" xlink:type="simple">HNHM</named-content>. Four paratypes are preserved at <abbrev xmlns:xlink="http://www.w3.org/1999/xlink" xlink:title="University of Sopron, Faculty of Forestry, Sopron, Hungary" id="ABBRID0EABAE" xlink:type="simple">SOE</abbrev> in the first author’s collection.</p></tp:treatment-sec><tp:treatment-sec sec-type="diagnosis" id="SECID0EEBAE"><title>Diagnosis.</title><p>Body orange-yellow, with thin dark dorsal centreline, dark transverse stripes anteriorly on <abbrev xmlns:xlink="http://www.w3.org/1999/xlink" xlink:title="thoracic tergite" id="ABBRID0EKBAE" xlink:type="simple">Th</abbrev> II–<abbrev xmlns:xlink="http://www.w3.org/1999/xlink" xlink:title="abdominal tergite" id="ABBRID0EOBAE" xlink:type="simple">Abd</abbrev> IV and <abbrev xmlns:xlink="http://www.w3.org/1999/xlink" xlink:title="abdominal tergite" id="ABBRID0ESBAE" xlink:type="simple">Abd</abbrev> VI, and dorsomedial rectangular patch posteriorly on <abbrev xmlns:xlink="http://www.w3.org/1999/xlink" xlink:title="abdominal tergite" id="ABBRID0EWBAE" xlink:type="simple">Abd</abbrev> IV. Ventral body entirely dark in adults. <abbrev xmlns:xlink="http://www.w3.org/1999/xlink" xlink:title="antennal segment" id="ABBRID0E1BAE" xlink:type="simple">Ant</abbrev> IV with trilobed apical bulb. Labral papillae with spine-like projection. Lateral process on labial papilla E not reaching apex of papilla. Claw with four inner teeth. Paired lateral teeth and dorsal tooth intermediate. The exact identification of the species can be made by using the abbreviated macrochaetotaxy formula (sensu <xref ref-type="bibr" rid="B27">Jordana and Baquero 2005</xref>) of the head (H1–5 areas), <abbrev xmlns:xlink="http://www.w3.org/1999/xlink" xlink:title="thoracic tergite" id="ABBRID0ECCAE" xlink:type="simple">Th</abbrev> II (T1–2 areas), <abbrev xmlns:xlink="http://www.w3.org/1999/xlink" xlink:title="abdominal tergite" id="ABBRID0EGCAE" xlink:type="simple">Abd</abbrev> II (A1–2 areas), <abbrev xmlns:xlink="http://www.w3.org/1999/xlink" xlink:title="abdominal tergite" id="ABBRID0EKCAE" xlink:type="simple">Abd</abbrev> III (A3–5 areas), and <abbrev xmlns:xlink="http://www.w3.org/1999/xlink" xlink:title="abdominal tergite" id="ABBRID0EOCAE" xlink:type="simple">Abd</abbrev> IV (A6–10 areas) as: 5(6)-1(2)-0-3-2/4-5(6)/2-5(6)/0-2-2/0-4(6)-1<sub>0</sub>(0)4-1<sub>0</sub>(0)3(5)-2.</p></tp:treatment-sec><tp:treatment-sec sec-type="description" id="SECID0EWCAE"><title>Description.</title><p><bold><italic>Habitus</italic>.</bold> Adult body length (excluding antennae) 2.79–3.41 mm (<italic>n</italic> = 8), holotype 3.41 mm. Adult body ground colour orange-yellow (Fig. <xref ref-type="fig" rid="F2">2A, B</xref>), juveniles and subadults pale yellow (Fig. <xref ref-type="fig" rid="F2">2C, D</xref>). Pattern with a thin dark longitudinal line along dorsal centreline of <abbrev xmlns:xlink="http://www.w3.org/1999/xlink" xlink:title="thoracic tergite" id="ABBRID0ELDAE" xlink:type="simple">Th</abbrev> II–<abbrev xmlns:xlink="http://www.w3.org/1999/xlink" xlink:title="abdominal tergite" id="ABBRID0EPDAE" xlink:type="simple">Abd</abbrev> IV, widened towards end of <abbrev xmlns:xlink="http://www.w3.org/1999/xlink" xlink:title="abdominal tergite" id="ABBRID0ETDAE" xlink:type="simple">Abd</abbrev> IV segment (in juvenile specimens, thin middle dorsal line purple and from <abbrev xmlns:xlink="http://www.w3.org/1999/xlink" xlink:title="thoracic tergite" id="ABBRID0EXDAE" xlink:type="simple">Th</abbrev> II to <abbrev xmlns:xlink="http://www.w3.org/1999/xlink" xlink:title="abdominal tergite" id="ABBRID0E2DAE" xlink:type="simple">Abd</abbrev> III only). Dark narrow, continuous, or occasionally interrupted transverse stripes on anterior margins of <abbrev xmlns:xlink="http://www.w3.org/1999/xlink" xlink:title="thoracic tergite" id="ABBRID0E6DAE" xlink:type="simple">Th</abbrev> II–<abbrev xmlns:xlink="http://www.w3.org/1999/xlink" xlink:title="abdominal tergite" id="ABBRID0EDEAE" xlink:type="simple">Abd</abbrev> IV and <abbrev xmlns:xlink="http://www.w3.org/1999/xlink" xlink:title="abdominal tergite" id="ABBRID0EHEAE" xlink:type="simple">Abd</abbrev> VI. In juveniles, transverse stripes either very thin or missing. Posteriorly on <abbrev xmlns:xlink="http://www.w3.org/1999/xlink" xlink:title="abdominal tergite" id="ABBRID0ELEAE" xlink:type="simple">Abd</abbrev> IV, a dorsomedial dark rectangular patch always present, both in adult and juvenile specimens. Antenna base black, black spot between bases of antennae. Dark violet pigment on antennae with increasing intensity from base to apex of segments. Lateral parts of abdominal segments and ventral body entirely dark in adult specimens. Ventral side in juveniles with no dark pigmentation, appearing first between legs in later developmental stages (Fig. <xref ref-type="fig" rid="F2">2D</xref>). In adults, dark pigmentation also on coxae and manubrial base.</p><fig id="F2" position="float" orientation="portrait"><object-id xmlns:xlink="http://www.w3.org/1999/xlink" content-type="doi" xlink:type="simple">10.3897/zookeys.1185.112279.figure2</object-id><object-id xmlns:xlink="http://www.w3.org/1999/xlink" content-type="arpha" xlink:type="simple">6DE7B5B9-85A6-5185-AA9A-A4239A9DF426</object-id><label>Figure 2.</label><caption><p><italic><tp:taxon-name><tp:taxon-name-part taxon-name-part-type="genus" reg="Entomobrya">Entomobrya</tp:taxon-name-part><tp:taxon-name-part taxon-name-part-type="species" reg="arenaria">arenaria</tp:taxon-name-part></tp:taxon-name></italic> sp. nov. Habitus <bold>A</bold> adult specimen, dorsolateral view <bold>B</bold> same adult specimen ventral view <bold>C</bold> subadult specimen, dorsolateral view <bold>D</bold> same subadult specimen, dorsoventral view. Scale bars: 1 mm.</p></caption><graphic xmlns:xlink="http://www.w3.org/1999/xlink" xlink:href="zookeys-1185-321_article-112279__-g002.jpg" position="float" orientation="portrait" xlink:type="simple" id="oo_947933.jpg"><uri content-type="original_file" xlink:type="simple">https://binary.pensoft.net/fig/947933</uri></graphic></fig><p><bold><italic>Head</italic>.</bold> 8+8 eyes, GH smaller than EF (Fig. <xref ref-type="fig" rid="F3">3A</xref>). Interocular chaetotaxy with five chaetae (s, t, p, q, r). Antennae length 1.41–1.73 mm (<italic>n</italic> = 8), holotype 1.73 mm. Antennal length to head diagonal length ratio 2.50–2.77 (<italic>n</italic> = 8), holotype 2.50. Relation of antennal joints I–IV as 1: 1.8–2.3: 1.4–2.0: 1.8–2.3 (<italic>n</italic> = 7). <abbrev xmlns:xlink="http://www.w3.org/1999/xlink" xlink:title="antennal segment" id="ABBRID0EEGAE" xlink:type="simple">Ant</abbrev> IV with trilobed apical bulb (Fig. <xref ref-type="fig" rid="F3">3B</xref>). <abbrev xmlns:xlink="http://www.w3.org/1999/xlink" xlink:title="antennal segment" id="ABBRID0EMGAE" xlink:type="simple">Ant</abbrev> III sensillary organ composed of two sensory rods partially behind a cuticular fold, guarded by three short sensilla (Fig. <xref ref-type="fig" rid="F3">3C</xref>). Arrangement of chaetae on labrum 4/554, prelabral chaetae ciliated, posterior, median and anterior labral chaetae smooth (Fig. <xref ref-type="fig" rid="F3">3D</xref>). Labrum with four rounded labral papillae with strong, armed spine-like projection (Fig. <xref ref-type="fig" rid="F3">3D</xref>). Outer maxillary palp with two smooth chaetae and three smooth sublobal chaetae. Lateral process (sensu <xref ref-type="bibr" rid="B17">Fjellberg 1999</xref>) on labial papilla E not reaching apex of papilla (Fig. <xref ref-type="fig" rid="F3">3E</xref>). Labium chaetotaxy formed by five smooth “a” chaetae and, in the basal row, by ciliated chaetae M<sub>1</sub>, M<sub>2</sub>, R, E, L<sub>1</sub> and L<sub>2</sub> (Fig. <xref ref-type="fig" rid="F3">3F</xref>); M<sub>2</sub> thinner and shorter than M<sub>1</sub>, R reduced. Chaeta M<sub>2</sub> present in four of eight type specimens, bilaterally present in two specimens, and absent in two specimens.</p><fig id="F3" position="float" orientation="portrait"><object-id xmlns:xlink="http://www.w3.org/1999/xlink" content-type="doi" xlink:type="simple">10.3897/zookeys.1185.112279.figure3</object-id><object-id xmlns:xlink="http://www.w3.org/1999/xlink" content-type="arpha" xlink:type="simple">99E93E9D-0147-5834-8181-B821BEE93188</object-id><label>Figure 3.</label><caption><p><italic><tp:taxon-name><tp:taxon-name-part taxon-name-part-type="genus" reg="Entomobrya">Entomobrya</tp:taxon-name-part><tp:taxon-name-part taxon-name-part-type="species" reg="arenaria">arenaria</tp:taxon-name-part></tp:taxon-name></italic> sp. nov. <bold>A</bold> head chaetotaxy <bold>B</bold> apex of <abbrev xmlns:xlink="http://www.w3.org/1999/xlink" xlink:title="antennal segment" id="ABBRID0ENIAE" xlink:type="simple">Ant</abbrev> IV <bold>C</bold><abbrev xmlns:xlink="http://www.w3.org/1999/xlink" xlink:title="antennal segment" id="ABBRID0ETIAE" xlink:type="simple">Ant</abbrev> III sensillar organ <bold>D</bold> labrum with labral papillae, maxillary palp and sublobal plate <bold>E</bold> labial papilla E with lateral process (l.p.) <bold>F</bold> labial triangle, arrow indicates M<sub>2</sub> chaeta present or absent. Abbreviations: <abbrev xmlns:xlink="http://www.w3.org/1999/xlink" xlink:title="antennal segment" id="ABBRID0E6IAE" xlink:type="simple">Ant</abbrev> = antennal segment. Scale bars: 0.05 mm (<bold>A</bold>); 0.02 mm (<bold>B, D</bold>); 0.03 mm (<bold>C, F</bold>); 0.01 mm (<bold>E</bold>).</p></caption><graphic xmlns:xlink="http://www.w3.org/1999/xlink" xlink:href="zookeys-1185-321_article-112279__-g003.jpg" position="float" orientation="portrait" xlink:type="simple" id="oo_947934.jpg"><uri content-type="original_file" xlink:type="simple">https://binary.pensoft.net/fig/947934</uri></graphic></fig><p><bold><italic>Body</italic>.</bold> Ratios of <abbrev xmlns:xlink="http://www.w3.org/1999/xlink" xlink:title="abdominal tergite" id="ABBRID0EXJAE" xlink:type="simple">Abd</abbrev> IV/III length 3.57–4.47 (<italic>n</italic> = 8), holotype 4.23. No differentiated chaetae on tibiotarsus III, with exception of smooth terminal chaeta opposite to tenent hair. Trochanteral organ with up to 29 spine-like chaetae (Fig. <xref ref-type="fig" rid="F4">4A</xref>). Unguis and unguiculus of claw III as in Fig. <xref ref-type="fig" rid="F4">4B</xref>. Unguis inner side with sub-equal paired basal teeth at 54% from inner edge, and with two more unpaired teeth at 71% and 86% from inner edge, respectively. Paired lateral teeth intermediate, at level slightly below the paired internal teeth. Unpaired dorsal tooth located approximately at 35–45% of distance from base. A small pretarsal chaeta present on both anterior and posterior surfaces. Unguiculus lanceolate, outer lamella serrated. Tibiotarsal tenent hair clavate, as long as claw. Ratio of smooth terminal chaeta / unguiculus around 1. Ventral tube with 19+19 ciliated chaetae on anterior side and 9+9 ciliated chaetae on posterior side (Fig. <xref ref-type="fig" rid="F4">4C</xref>); lateral flap with nine ciliated and seven smooth chaetae (Fig. <xref ref-type="fig" rid="F4">4D</xref>). Manubrial plate with eight or nine chaetae, including two larger inner chaetae and six or seven chaetae outer two <abbrev xmlns:xlink="http://www.w3.org/1999/xlink" xlink:title="pseudopore" id="ABBRID0ENKAE" xlink:type="simple">psp</abbrev> (Fig. <xref ref-type="fig" rid="F4">4E</xref>). Length of not ringed terminal dens ~ 2× the length of mucro. Mucro with distal tooth larger than anteapical one; basal spine just reaching tip of anteapical tooth (Fig. <xref ref-type="fig" rid="F4">4F</xref>).</p><fig id="F4" position="float" orientation="portrait"><object-id xmlns:xlink="http://www.w3.org/1999/xlink" content-type="doi" xlink:type="simple">10.3897/zookeys.1185.112279.figure4</object-id><object-id xmlns:xlink="http://www.w3.org/1999/xlink" content-type="arpha" xlink:type="simple">10A7220F-9144-5B1C-AE72-A4BE64233AA3</object-id><label>Figure 4.</label><caption><p><italic><tp:taxon-name><tp:taxon-name-part taxon-name-part-type="genus" reg="Entomobrya">Entomobrya</tp:taxon-name-part><tp:taxon-name-part taxon-name-part-type="species" reg="arenaria">arenaria</tp:taxon-name-part></tp:taxon-name></italic> sp. nov. <bold>A</bold> trochanteral organ <bold>B</bold> unguis and unguiculus of leg III <bold>C</bold> ventral tube anterior view (right side) and posterior view (left side), circles indicate ciliated chaetae <bold>D</bold> ventral tube lateral flap <bold>E</bold> manubrial plate <bold>F</bold> mucro. Scale bars: 0.05 mm (<bold>A, C</bold>); 0.03 mm (<bold>B, D, E–F</bold>).</p></caption><graphic xmlns:xlink="http://www.w3.org/1999/xlink" xlink:href="zookeys-1185-321_article-112279__-g004.jpg" position="float" orientation="portrait" xlink:type="simple" id="oo_947935.jpg"><uri content-type="original_file" xlink:type="simple">https://binary.pensoft.net/fig/947935</uri></graphic></fig><p><bold><italic>Macrochaetotaxy</italic></bold> (Figs <xref ref-type="fig" rid="F3">3A</xref>, <xref ref-type="fig" rid="F5">5A–D</xref>). Simplified <abbrev xmlns:xlink="http://www.w3.org/1999/xlink" xlink:title="macrochaeta" id="ABBRID0EVMAE" xlink:type="simple">Mac</abbrev> formula: 5(6)-1(2)-0-3-2/4-5(6)/2-5(6)/0-2-2/0-4(6)-1<sub>0</sub>(0)4-1<sub>0</sub>(0)3(5)-2. Head (Fig. <xref ref-type="fig" rid="F3">3A</xref>): H1 area with five <abbrev xmlns:xlink="http://www.w3.org/1999/xlink" xlink:title="macrochaeta" id="ABBRID0EBNAE" xlink:type="simple">Mac</abbrev> (An<sub>2</sub>, An<sub>3a1</sub>, An<sub>3a2</sub>, An<sub>3</sub> and one additional <abbrev xmlns:xlink="http://www.w3.org/1999/xlink" xlink:title="macrochaeta" id="ABBRID0ENNAE" xlink:type="simple">Mac</abbrev> from the An series); H2 area regularly with one <abbrev xmlns:xlink="http://www.w3.org/1999/xlink" xlink:title="macrochaeta" id="ABBRID0ERNAE" xlink:type="simple">Mac</abbrev> (A<sub>5</sub>) and occasionally (and always bilaterally) also with A<sub>6</sub> as <abbrev xmlns:xlink="http://www.w3.org/1999/xlink" xlink:title="macrochaeta" id="ABBRID0EZNAE" xlink:type="simple">Mac</abbrev>; H3 area without <abbrev xmlns:xlink="http://www.w3.org/1999/xlink" xlink:title="macrochaeta" id="ABBRID0E4NAE" xlink:type="simple">Mac</abbrev>; H4 area with three <abbrev xmlns:xlink="http://www.w3.org/1999/xlink" xlink:title="macrochaeta" id="ABBRID0EBOAE" xlink:type="simple">Mac</abbrev> (S<sub>1</sub>, S<sub>3</sub> and S4<sub>i</sub>); H5 area with two <abbrev xmlns:xlink="http://www.w3.org/1999/xlink" xlink:title="macrochaeta" id="ABBRID0ELOAE" xlink:type="simple">Mac</abbrev> (Ps<sub>2</sub> and Ps<sub>5</sub>). Mesothorax (Fig. <xref ref-type="fig" rid="F5">5A</xref>): area T1 with four <abbrev xmlns:xlink="http://www.w3.org/1999/xlink" xlink:title="macrochaeta" id="ABBRID0EXOAE" xlink:type="simple">Mac</abbrev> (m<sub>1</sub>, m<sub>2</sub>, m<sub>2i</sub> and m<sub>2i2</sub>); T2 with 5–6 <abbrev xmlns:xlink="http://www.w3.org/1999/xlink" xlink:title="macrochaeta" id="ABBRID0EDPAE" xlink:type="simple">Mac</abbrev> (a<sub>5</sub>, m<sub>4</sub>, m<sub>4i</sub>, m<sub>4p</sub> always present, m<sub>4pi</sub> present or absent). Abdomen: <abbrev xmlns:xlink="http://www.w3.org/1999/xlink" xlink:title="abdominal tergite" id="ABBRID0ERPAE" xlink:type="simple">Abd</abbrev> II (Fig. <xref ref-type="fig" rid="F5">5B</xref>) area A1 with two <abbrev xmlns:xlink="http://www.w3.org/1999/xlink" xlink:title="macrochaeta" id="ABBRID0EZPAE" xlink:type="simple">Mac</abbrev> (a<sub>2</sub> and a<sub>3</sub>); area A2 with 5–6 <abbrev xmlns:xlink="http://www.w3.org/1999/xlink" xlink:title="macrochaeta" id="ABBRID0EBQAE" xlink:type="simple">Mac</abbrev> (m<sub>3</sub>, m<sub>3e</sub>, m<sub>3ep</sub>, m<sub>3ei</sub> and m<sub>3ea</sub> always present, m<sub>3eai</sub> present or absent); <abbrev xmlns:xlink="http://www.w3.org/1999/xlink" xlink:title="abdominal tergite" id="ABBRID0ERQAE" xlink:type="simple">Abd</abbrev> III (Fig. <xref ref-type="fig" rid="F5">5C</xref>) area A3 without <abbrev xmlns:xlink="http://www.w3.org/1999/xlink" xlink:title="macrochaeta" id="ABBRID0EZQAE" xlink:type="simple">Mac</abbrev>; area A4 with two <abbrev xmlns:xlink="http://www.w3.org/1999/xlink" xlink:title="macrochaeta" id="ABBRID0E4QAE" xlink:type="simple">Mac</abbrev> (a<sub>2</sub> and a<sub>3</sub>), and area A5 with two <abbrev xmlns:xlink="http://www.w3.org/1999/xlink" xlink:title="macrochaeta" id="ABBRID0EFRAE" xlink:type="simple">Mac</abbrev> (m<sub>3</sub> and m<sub>3e</sub>); <abbrev xmlns:xlink="http://www.w3.org/1999/xlink" xlink:title="abdominal tergite" id="ABBRID0ENRAE" xlink:type="simple">Abd</abbrev> IV (Fig. <xref ref-type="fig" rid="F5">5D</xref>) area A6 without <abbrev xmlns:xlink="http://www.w3.org/1999/xlink" xlink:title="macrochaeta" id="ABBRID0EVRAE" xlink:type="simple">Mac</abbrev>; area A7 with 4–6 <abbrev xmlns:xlink="http://www.w3.org/1999/xlink" xlink:title="macrochaeta" id="ABBRID0EZRAE" xlink:type="simple">Mac</abbrev> (A<sub>3</sub>, B<sub>2</sub>, C<sub>1</sub> and E<sub>1</sub> always present; A<sub>e3</sub> present in half of the studied specimens while B<sub>3</sub> in a quarter); area A8 with unpaired central <abbrev xmlns:xlink="http://www.w3.org/1999/xlink" xlink:title="macrochaeta" id="ABBRID0EJSAE" xlink:type="simple">Mac</abbrev> A<sub>04</sub> present or absent, and four <abbrev xmlns:xlink="http://www.w3.org/1999/xlink" xlink:title="macrochaeta" id="ABBRID0EPSAE" xlink:type="simple">Mac</abbrev> (A<sub>4a</sub>, A<sub>e4</sub>, B<sub>4</sub> and C<sub>2a</sub>); area A9 with unpaired central <abbrev xmlns:xlink="http://www.w3.org/1999/xlink" xlink:title="macrochaeta" id="ABBRID0E2SAE" xlink:type="simple">Mac</abbrev> A<sub>05</sub> present or absent, and 3–5 <abbrev xmlns:xlink="http://www.w3.org/1999/xlink" xlink:title="macrochaeta" id="ABBRID0EBTAE" xlink:type="simple">Mac</abbrev> (A<sub>5</sub>, B<sub>5</sub> and one <abbrev xmlns:xlink="http://www.w3.org/1999/xlink" xlink:title="macrochaeta" id="ABBRID0EJTAE" xlink:type="simple">Mac</abbrev> of uncertain homology always present, A<sub>e5</sub> and A<sub>e5pp</sub> present or absent); and area A10 with two <abbrev xmlns:xlink="http://www.w3.org/1999/xlink" xlink:title="macrochaeta" id="ABBRID0ERTAE" xlink:type="simple">Mac</abbrev> (A<sub>6</sub> and B<sub>6</sub>); sensillar formula from <abbrev xmlns:xlink="http://www.w3.org/1999/xlink" xlink:title="thoracic tergite" id="ABBRID0EZTAE" xlink:type="simple">Th</abbrev> II to <abbrev xmlns:xlink="http://www.w3.org/1999/xlink" xlink:title="abdominal tergite" id="ABBRID0E4TAE" xlink:type="simple">Abd</abbrev> V: 2,2/1,2,2,12,3; microsensillar formula from <abbrev xmlns:xlink="http://www.w3.org/1999/xlink" xlink:title="thoracic tergite" id="ABBRID0EBUAE" xlink:type="simple">Th</abbrev> II to <abbrev xmlns:xlink="http://www.w3.org/1999/xlink" xlink:title="abdominal tergite" id="ABBRID0EFUAE" xlink:type="simple">Abd</abbrev> III: 1,0/1,0,1.</p><fig id="F5" position="float" orientation="portrait"><object-id xmlns:xlink="http://www.w3.org/1999/xlink" content-type="doi" xlink:type="simple">10.3897/zookeys.1185.112279.figure5</object-id><object-id xmlns:xlink="http://www.w3.org/1999/xlink" content-type="arpha" xlink:type="simple">5684A628-AB0C-5E33-A52D-B77B7EB7DF67</object-id><label>Figure 5.</label><caption><p><italic><tp:taxon-name><tp:taxon-name-part taxon-name-part-type="genus" reg="Entomobrya">Entomobrya</tp:taxon-name-part><tp:taxon-name-part taxon-name-part-type="species" reg="arenaria">arenaria</tp:taxon-name-part></tp:taxon-name></italic> sp. nov. <bold>A</bold><abbrev xmlns:xlink="http://www.w3.org/1999/xlink" xlink:title="thoracic tergite" id="ABBRID0E5UAE" xlink:type="simple">Th</abbrev> II dorsal macrochaetotaxy <bold>B</bold><abbrev xmlns:xlink="http://www.w3.org/1999/xlink" xlink:title="abdominal tergite" id="ABBRID0EEVAE" xlink:type="simple">Abd</abbrev> II dorsal macrochaetotaxy <bold>C</bold><abbrev xmlns:xlink="http://www.w3.org/1999/xlink" xlink:title="abdominal tergite" id="ABBRID0EKVAE" xlink:type="simple">Abd</abbrev> III dorsal macrochaetotaxy <bold>D</bold><abbrev xmlns:xlink="http://www.w3.org/1999/xlink" xlink:title="abdominal tergite" id="ABBRID0EQVAE" xlink:type="simple">Abd</abbrev> IV dorsal macrochaetotaxy. Abbreviations: <abbrev xmlns:xlink="http://www.w3.org/1999/xlink" xlink:title="abdominal tergite" id="ABBRID0EUVAE" xlink:type="simple">Abd</abbrev> = abdominal tergite; <abbrev xmlns:xlink="http://www.w3.org/1999/xlink" xlink:title="thoracic tergite" id="ABBRID0EYVAE" xlink:type="simple">Th</abbrev> = thoracic tergite. Scale bar: 0.05 mm.</p></caption><graphic xmlns:xlink="http://www.w3.org/1999/xlink" xlink:href="zookeys-1185-321_article-112279__-g005.jpg" position="float" orientation="portrait" xlink:type="simple" id="oo_947936.jpg"><uri content-type="original_file" xlink:type="simple">https://binary.pensoft.net/fig/947936</uri></graphic></fig></tp:treatment-sec><tp:treatment-sec sec-type="ecology" id="SECID0EBWAE"><title>Ecology and distribution.</title><p>The habitat of the type locality is extremely xerophilic. It belongs to the Pannonic sand steppes, where the vegetation is a partly opened grass dominated by <italic><tp:taxon-name><tp:taxon-name-part taxon-name-part-type="genus" reg="Festuca">Festuca</tp:taxon-name-part><tp:taxon-name-part taxon-name-part-type="species" reg="vaginata">vaginata</tp:taxon-name-part></tp:taxon-name></italic> and <italic><tp:taxon-name><tp:taxon-name-part taxon-name-part-type="genus" reg="Stipa">Stipa</tp:taxon-name-part><tp:taxon-name-part taxon-name-part-type="species" reg="borysthenica">borysthenica</tp:taxon-name-part></tp:taxon-name></italic> (Fig. <xref ref-type="fig" rid="F6">6</xref>).</p><fig id="F6" position="float" orientation="portrait"><object-id xmlns:xlink="http://www.w3.org/1999/xlink" content-type="doi" xlink:type="simple">10.3897/zookeys.1185.112279.figure6</object-id><object-id xmlns:xlink="http://www.w3.org/1999/xlink" content-type="arpha" xlink:type="simple">538ECA35-C58E-59E2-9705-DAF323A6A2E0</object-id><label>Figure 6.</label><caption><p><italic><tp:taxon-name><tp:taxon-name-part taxon-name-part-type="genus" reg="Entomobrya">Entomobrya</tp:taxon-name-part><tp:taxon-name-part taxon-name-part-type="species" reg="arenaria">arenaria</tp:taxon-name-part></tp:taxon-name></italic> sp. nov. Type locality in Pannonic sand steppe grassland (Fülöpháza, Hungary).</p></caption><graphic xmlns:xlink="http://www.w3.org/1999/xlink" xlink:href="zookeys-1185-321_article-112279__-g006.jpg" position="float" orientation="portrait" xlink:type="simple" id="oo_947937.jpg"><uri content-type="original_file" xlink:type="simple">https://binary.pensoft.net/fig/947937</uri></graphic></fig></tp:treatment-sec><tp:treatment-sec sec-type="etymology" id="SECID0EZXAE"><title>Etymology.</title><p>The name of the new species refers to the habitat, Pannonic open sand steppes, where <italic><tp:taxon-name><tp:taxon-name-part taxon-name-part-type="genus" reg="Entomobrya">E.</tp:taxon-name-part><tp:taxon-name-part taxon-name-part-type="species" reg="arenaria">arenaria</tp:taxon-name-part></tp:taxon-name></italic> is one of the most dominant epigeic <tp:taxon-name><tp:taxon-name-part taxon-name-part-type="order">Collembola</tp:taxon-name-part></tp:taxon-name> species.</p></tp:treatment-sec><tp:treatment-sec sec-type="remarks" id="SECID0EPYAE"><title>Remarks.</title><p>Based on the colour pattern, <italic><tp:taxon-name><tp:taxon-name-part taxon-name-part-type="genus" reg="Entomobrya">E.</tp:taxon-name-part><tp:taxon-name-part taxon-name-part-type="species" reg="arenaria">arenaria</tp:taxon-name-part></tp:taxon-name></italic> sp. nov. is very close to <italic><tp:taxon-name><tp:taxon-name-part taxon-name-part-type="genus" reg="Entomobrya">E.</tp:taxon-name-part><tp:taxon-name-part taxon-name-part-type="species" reg="violaceolineata">violaceolineata</tp:taxon-name-part></tp:taxon-name></italic> Stach, 1963, with the difference that, in the case of the latter, neither the original description (<xref ref-type="bibr" rid="B55">Stach 1963</xref>) nor other descriptions (<xref ref-type="bibr" rid="B25">Jordana 2012</xref>) mention the presence of a dark ventral side, which is a key character of the new species. <xref ref-type="bibr" rid="B55">Stach (1963)</xref> only notes that, similarly to <italic><tp:taxon-name><tp:taxon-name-part taxon-name-part-type="genus" reg="Entomobrya">E.</tp:taxon-name-part><tp:taxon-name-part taxon-name-part-type="species" reg="schoetti">schoetti</tp:taxon-name-part></tp:taxon-name></italic> Stach, 1922, the dark-pigmented body side often appears also in individuals of <italic><tp:taxon-name><tp:taxon-name-part taxon-name-part-type="genus" reg="Entomobrya">E.</tp:taxon-name-part><tp:taxon-name-part taxon-name-part-type="species" reg="violaceolineata">violaceolineata</tp:taxon-name-part></tp:taxon-name></italic>. <italic><tp:taxon-name><tp:taxon-name-part taxon-name-part-type="genus" reg="Entomobrya">Entomobrya</tp:taxon-name-part><tp:taxon-name-part taxon-name-part-type="species" reg="arenaria">arenaria</tp:taxon-name-part></tp:taxon-name></italic> sp. nov. differs from <italic><tp:taxon-name><tp:taxon-name-part taxon-name-part-type="genus" reg="Entomobrya">E.</tp:taxon-name-part><tp:taxon-name-part taxon-name-part-type="species" reg="violaceolineata">violaceolineata</tp:taxon-name-part></tp:taxon-name></italic> by the morphology of the labral papillae (rounded with one strong-armed spine-like projection in the new species while truncate and bearing three short setulae in <italic><tp:taxon-name><tp:taxon-name-part taxon-name-part-type="genus" reg="Entomobrya">E.</tp:taxon-name-part><tp:taxon-name-part taxon-name-part-type="species" reg="violaceolineata">violaceolineata</tp:taxon-name-part></tp:taxon-name></italic>). There is a further difference regarding the apical bulb of the fourth antennal segment, trilobed in the new species, while simple (sensu <xref ref-type="bibr" rid="B55">Stach 1963</xref>) or bilobed (sensu <xref ref-type="bibr" rid="B25">Jordana 2012</xref>) in <italic><tp:taxon-name><tp:taxon-name-part taxon-name-part-type="genus" reg="Entomobrya">E.</tp:taxon-name-part><tp:taxon-name-part taxon-name-part-type="species" reg="violaceolineata">violaceolineata</tp:taxon-name-part></tp:taxon-name></italic>. The shape of unguiculus is also different, as its external edge is serrate in the new species while smooth in <italic><tp:taxon-name><tp:taxon-name-part taxon-name-part-type="genus" reg="Entomobrya">E.</tp:taxon-name-part><tp:taxon-name-part taxon-name-part-type="species" reg="violaceolineata">violaceolineata</tp:taxon-name-part></tp:taxon-name></italic>. The <abbrev xmlns:xlink="http://www.w3.org/1999/xlink" xlink:title="abdominal tergite" id="ABBRID0EM3AE" xlink:type="simple">Abd</abbrev> IV/III ratio of <italic><tp:taxon-name><tp:taxon-name-part taxon-name-part-type="genus" reg="Entomobrya">E.</tp:taxon-name-part><tp:taxon-name-part taxon-name-part-type="species" reg="arenaria">arenaria</tp:taxon-name-part></tp:taxon-name></italic> sp. nov. is above 4, while <abbrev xmlns:xlink="http://www.w3.org/1999/xlink" xlink:title="abdominal tergite" id="ABBRID0E23AE" xlink:type="simple">Abd</abbrev> IV of <italic><tp:taxon-name><tp:taxon-name-part taxon-name-part-type="genus" reg="Entomobrya">E.</tp:taxon-name-part><tp:taxon-name-part taxon-name-part-type="species" reg="violaceolineata">violaceolineata</tp:taxon-name-part></tp:taxon-name></italic> is relatively short, resulting in a smaller (~3) <abbrev xmlns:xlink="http://www.w3.org/1999/xlink" xlink:title="abdominal tergite" id="ABBRID0EK4AE" xlink:type="simple">Abd</abbrev> IV/III ratio. Based on specimens collected in Spain, <xref ref-type="bibr" rid="B25">Jordana (2012)</xref> was the first to provide the complete macrochaetotaxy for <italic><tp:taxon-name><tp:taxon-name-part taxon-name-part-type="genus" reg="Entomobrya">E.</tp:taxon-name-part><tp:taxon-name-part taxon-name-part-type="species" reg="violaceolineata">violaceolineata</tp:taxon-name-part></tp:taxon-name></italic>, compared to which marked differences in the number of macrochaetae can be observed in most areas, including head H1, H4, and H5; <abbrev xmlns:xlink="http://www.w3.org/1999/xlink" xlink:title="thoracic tergite" id="ABBRID0E44AE" xlink:type="simple">Th</abbrev> II T2; <abbrev xmlns:xlink="http://www.w3.org/1999/xlink" xlink:title="abdominal tergite" id="ABBRID0EB5AE" xlink:type="simple">Abd</abbrev> II A2; <abbrev xmlns:xlink="http://www.w3.org/1999/xlink" xlink:title="abdominal tergite" id="ABBRID0EF5AE" xlink:type="simple">Abd</abbrev> III A3 and A5; <abbrev xmlns:xlink="http://www.w3.org/1999/xlink" xlink:title="abdominal tergite" id="ABBRID0EJ5AE" xlink:type="simple">Abd</abbrev> IV A6, A7, and A8, respectively (Table <xref ref-type="table" rid="T1">1</xref>). Regarding habitat characteristics, <italic><tp:taxon-name><tp:taxon-name-part taxon-name-part-type="genus" reg="Entomobrya">E.</tp:taxon-name-part><tp:taxon-name-part taxon-name-part-type="species" reg="arenaria">arenaria</tp:taxon-name-part></tp:taxon-name></italic> sp. nov. inhabits xerophilic open grasslands, while <italic><tp:taxon-name><tp:taxon-name-part taxon-name-part-type="genus" reg="Entomobrya">E.</tp:taxon-name-part><tp:taxon-name-part taxon-name-part-type="species" reg="violaceolineata">violaceolineata</tp:taxon-name-part></tp:taxon-name></italic> has been found under dead leaves and litter in parks, pine and riparian forest litter, and belts of meadows along river banks (<xref ref-type="bibr" rid="B55">Stach 1963</xref>; <xref ref-type="bibr" rid="B25">Jordana 2012</xref>; <xref ref-type="bibr" rid="B11">Buşmachiu et al. 2017</xref>).</p><table-wrap id="T1" position="float" orientation="portrait"><label>Table 1.</label><caption><p>Set of diagnostic morphological characters of <italic><tp:taxon-name><tp:taxon-name-part taxon-name-part-type="genus" reg="Entomobrya">Entomobrya</tp:taxon-name-part></tp:taxon-name></italic> species most similar to <italic><tp:taxon-name><tp:taxon-name-part taxon-name-part-type="genus" reg="Entomobrya">E.</tp:taxon-name-part><tp:taxon-name-part taxon-name-part-type="species" reg="arenaria">arenaria</tp:taxon-name-part></tp:taxon-name></italic> sp. nov. in terms of <abbrev xmlns:xlink="http://www.w3.org/1999/xlink" xlink:title="abdominal tergite" id="ABBRID0EPAAG" xlink:type="simple">Abd</abbrev> II–III macrochaetotaxy (<italic><tp:taxon-name><tp:taxon-name-part taxon-name-part-type="genus" reg="Entomobrya">E.</tp:taxon-name-part><tp:taxon-name-part taxon-name-part-type="species" reg="armeniensis">armeniensis</tp:taxon-name-part></tp:taxon-name></italic>, <italic><tp:taxon-name><tp:taxon-name-part taxon-name-part-type="genus" reg="Entomobrya">E.</tp:taxon-name-part><tp:taxon-name-part taxon-name-part-type="species" reg="cheni">cheni</tp:taxon-name-part></tp:taxon-name></italic>, <italic><tp:taxon-name><tp:taxon-name-part taxon-name-part-type="genus" reg="Entomobrya">E.</tp:taxon-name-part><tp:taxon-name-part taxon-name-part-type="species" reg="handschini">handschini</tp:taxon-name-part></tp:taxon-name></italic>, <italic><tp:taxon-name><tp:taxon-name-part taxon-name-part-type="genus" reg="Entomobrya">E.</tp:taxon-name-part><tp:taxon-name-part taxon-name-part-type="species" reg="hirsutothorax">hirsutothorax</tp:taxon-name-part></tp:taxon-name></italic>, <italic><tp:taxon-name><tp:taxon-name-part taxon-name-part-type="genus" reg="Entomobrya">E.</tp:taxon-name-part><tp:taxon-name-part taxon-name-part-type="species" reg="kuznetsovae">kuznetsovae</tp:taxon-name-part></tp:taxon-name></italic>, <italic><tp:taxon-name><tp:taxon-name-part taxon-name-part-type="genus" reg="Entomobrya">E.</tp:taxon-name-part><tp:taxon-name-part taxon-name-part-type="species" reg="murreensis">murreensis</tp:taxon-name-part></tp:taxon-name></italic>, <italic><tp:taxon-name><tp:taxon-name-part taxon-name-part-type="genus" reg="Entomobrya">E.</tp:taxon-name-part><tp:taxon-name-part taxon-name-part-type="species" reg="nigriventris">nigriventris</tp:taxon-name-part></tp:taxon-name></italic>, <italic><tp:taxon-name><tp:taxon-name-part taxon-name-part-type="genus" reg="Entomobrya">E.</tp:taxon-name-part><tp:taxon-name-part taxon-name-part-type="species" reg="pazaristei">pazaristei</tp:taxon-name-part></tp:taxon-name></italic>, <italic><tp:taxon-name><tp:taxon-name-part taxon-name-part-type="genus" reg="Entomobrya">E.</tp:taxon-name-part><tp:taxon-name-part taxon-name-part-type="species" reg="strigata">strigata</tp:taxon-name-part></tp:taxon-name></italic>, <italic><tp:taxon-name><tp:taxon-name-part taxon-name-part-type="genus" reg="Entomobrya">E.</tp:taxon-name-part><tp:taxon-name-part taxon-name-part-type="species" reg="taigicola">taigicola</tp:taxon-name-part></tp:taxon-name></italic>) and dorsal colour pattern (<italic><tp:taxon-name><tp:taxon-name-part taxon-name-part-type="genus" reg="Entomobrya">E.</tp:taxon-name-part><tp:taxon-name-part taxon-name-part-type="species" reg="violaceolineata">violaceolineata</tp:taxon-name-part></tp:taxon-name></italic>).</p></caption><table id="TID0EP3AI" rules="all"><tbody><tr><th rowspan="1" colspan="1"/><th rowspan="1" colspan="1">
                    <italic>
                      <tp:taxon-name><tp:taxon-name-part taxon-name-part-type="genus" reg="Entomobrya">E.</tp:taxon-name-part><tp:taxon-name-part taxon-name-part-type="species" reg="armeniensis">armeniensis</tp:taxon-name-part></tp:taxon-name>
                    </italic>
                  </th><th rowspan="1" colspan="1">
                    <italic>
                      <tp:taxon-name><tp:taxon-name-part taxon-name-part-type="genus" reg="Entomobrya">E.</tp:taxon-name-part><tp:taxon-name-part taxon-name-part-type="species" reg="cheni">cheni</tp:taxon-name-part></tp:taxon-name>
                    </italic>
                  </th><th rowspan="1" colspan="1">
                    <italic>
                      <tp:taxon-name><tp:taxon-name-part taxon-name-part-type="genus" reg="Entomobrya">E.</tp:taxon-name-part><tp:taxon-name-part taxon-name-part-type="species" reg="handschini">handschini</tp:taxon-name-part></tp:taxon-name>
                    </italic>
                  </th><th rowspan="1" colspan="1">
                    <italic>
                      <tp:taxon-name><tp:taxon-name-part taxon-name-part-type="genus" reg="Entomobrya">E.</tp:taxon-name-part><tp:taxon-name-part taxon-name-part-type="species" reg="hirsutothorax">hirsutothorax</tp:taxon-name-part></tp:taxon-name>
                    </italic>
                  </th><th rowspan="1" colspan="1">
                    <italic>
                      <tp:taxon-name><tp:taxon-name-part taxon-name-part-type="genus" reg="Entomobrya">E.</tp:taxon-name-part><tp:taxon-name-part taxon-name-part-type="species" reg="kuznetsovae">kuznetsovae</tp:taxon-name-part></tp:taxon-name>
                    </italic>
                  </th><th rowspan="1" colspan="1">
                    <italic>
                      <tp:taxon-name><tp:taxon-name-part taxon-name-part-type="genus" reg="Entomobrya">E.</tp:taxon-name-part><tp:taxon-name-part taxon-name-part-type="species" reg="murreensis">murreensis</tp:taxon-name-part></tp:taxon-name>
                    </italic>
                  </th><th rowspan="1" colspan="1">
                    <italic>
                      <tp:taxon-name><tp:taxon-name-part taxon-name-part-type="genus" reg="Entomobrya">E.</tp:taxon-name-part><tp:taxon-name-part taxon-name-part-type="species" reg="nigriventris">nigriventris</tp:taxon-name-part></tp:taxon-name>
                    </italic>
                  </th><th rowspan="1" colspan="1">
                    <italic>
                      <tp:taxon-name><tp:taxon-name-part taxon-name-part-type="genus" reg="Entomobrya">E.</tp:taxon-name-part><tp:taxon-name-part taxon-name-part-type="species" reg="pazaristei">pazaristei</tp:taxon-name-part></tp:taxon-name>
                    </italic>
                  </th><th rowspan="1" colspan="1">
                    <italic>
                      <tp:taxon-name><tp:taxon-name-part taxon-name-part-type="genus" reg="Entomobrya">E.</tp:taxon-name-part><tp:taxon-name-part taxon-name-part-type="species" reg="strigata">strigata</tp:taxon-name-part></tp:taxon-name>
                    </italic>
                  </th><th rowspan="1" colspan="1">
                    <italic>
                      <tp:taxon-name><tp:taxon-name-part taxon-name-part-type="genus" reg="Entomobrya">E.</tp:taxon-name-part><tp:taxon-name-part taxon-name-part-type="species" reg="taigicola">taigicola</tp:taxon-name-part></tp:taxon-name>
                    </italic>
                  </th><th rowspan="1" colspan="1">
                    <italic>
                      <tp:taxon-name><tp:taxon-name-part taxon-name-part-type="genus" reg="Entomobrya">E.</tp:taxon-name-part><tp:taxon-name-part taxon-name-part-type="species" reg="violaceolineata">violaceolineata</tp:taxon-name-part></tp:taxon-name>
                    </italic>
                  </th><th rowspan="1" colspan="1"><italic><tp:taxon-name><tp:taxon-name-part taxon-name-part-type="genus" reg="Entomobrya">E.</tp:taxon-name-part><tp:taxon-name-part taxon-name-part-type="species" reg="arenaria">arenaria</tp:taxon-name-part></tp:taxon-name></italic> sp. nov.</th></tr><tr><td rowspan="1" colspan="1">
                    <bold>Ch1</bold>
                  </td><td rowspan="1" colspan="1">4*</td><td rowspan="1" colspan="1">3*</td><td rowspan="1" colspan="1">3(4)*</td><td rowspan="1" colspan="1">3(4)*</td><td rowspan="1" colspan="1">3*</td><td rowspan="1" colspan="1">4*</td><td rowspan="1" colspan="1">4(5)</td><td rowspan="1" colspan="1">2*</td><td rowspan="1" colspan="1">4*</td><td rowspan="1" colspan="1">3*</td><td rowspan="1" colspan="1">3*</td><td rowspan="1" colspan="1">5(6)</td></tr><tr><td rowspan="1" colspan="1">
                    <bold>Ch2</bold>
                  </td><td rowspan="1" colspan="1">1</td><td rowspan="1" colspan="1">1</td><td rowspan="1" colspan="1">1</td><td rowspan="1" colspan="1">1</td><td rowspan="1" colspan="1">1</td><td rowspan="1" colspan="1">2</td><td rowspan="1" colspan="1">1</td><td rowspan="1" colspan="1">2</td><td rowspan="1" colspan="1">2</td><td rowspan="1" colspan="1">3*</td><td rowspan="1" colspan="1">1</td><td rowspan="1" colspan="1">1(2)</td></tr><tr><td rowspan="1" colspan="1">
                    <bold>Ch3</bold>
                  </td><td rowspan="1" colspan="1">0</td><td rowspan="1" colspan="1">0</td><td rowspan="1" colspan="1">0</td><td rowspan="1" colspan="1">0</td><td rowspan="1" colspan="1">0</td><td rowspan="1" colspan="1">0</td><td rowspan="1" colspan="1">0</td><td rowspan="1" colspan="1">0</td><td rowspan="1" colspan="1">0</td><td rowspan="1" colspan="1">0</td><td rowspan="1" colspan="1">0</td><td rowspan="1" colspan="1">0</td></tr><tr><td rowspan="1" colspan="1">
                    <bold>Ch4</bold>
                  </td><td rowspan="1" colspan="1">3</td><td rowspan="1" colspan="1">3</td><td rowspan="1" colspan="1">3</td><td rowspan="1" colspan="1">3</td><td rowspan="1" colspan="1">3</td><td rowspan="1" colspan="1">3</td><td rowspan="1" colspan="1">3</td><td rowspan="1" colspan="1">3</td><td rowspan="1" colspan="1">3</td><td rowspan="1" colspan="1">3</td><td rowspan="1" colspan="1">1*</td><td rowspan="1" colspan="1">3</td></tr><tr><td rowspan="1" colspan="1">
                    <bold>Ch5</bold>
                  </td><td rowspan="1" colspan="1">2</td><td rowspan="1" colspan="1">2</td><td rowspan="1" colspan="1">2</td><td rowspan="1" colspan="1">2</td><td rowspan="1" colspan="1">2</td><td rowspan="1" colspan="1">3*</td><td rowspan="1" colspan="1">1*</td><td rowspan="1" colspan="1">3*</td><td rowspan="1" colspan="1">2(3)</td><td rowspan="1" colspan="1">2</td><td rowspan="1" colspan="1">3*</td><td rowspan="1" colspan="1">2</td></tr><tr><td rowspan="1" colspan="1">
                    <bold>Ch6</bold>
                  </td><td rowspan="1" colspan="1">3</td><td rowspan="1" colspan="1">3</td><td rowspan="1" colspan="1">3</td><td rowspan="1" colspan="1">3</td><td rowspan="1" colspan="1">3</td><td rowspan="1" colspan="1">3</td><td rowspan="1" colspan="1">3</td><td rowspan="1" colspan="1">3</td><td rowspan="1" colspan="1">1<sup>1</sup> or 2-3<sup>2</sup></td><td rowspan="1" colspan="1">
                    <abbrev xmlns:xlink="http://www.w3.org/1999/xlink" xlink:title="information not available" id="ABBRID0EJSAG" xlink:type="simple">na</abbrev>
                  </td><td rowspan="1" colspan="1">2*</td><td rowspan="1" colspan="1">3</td></tr><tr><td rowspan="1" colspan="1">
                    <bold>Ch7</bold>
                  </td><td rowspan="1" colspan="1">2</td><td rowspan="1" colspan="1">2</td><td rowspan="1" colspan="1">2</td><td rowspan="1" colspan="1">2</td><td rowspan="1" colspan="1">2</td><td rowspan="1" colspan="1">2</td><td rowspan="1" colspan="1">2</td><td rowspan="1" colspan="1">2</td><td rowspan="1" colspan="1">2</td><td rowspan="1" colspan="1">2</td><td rowspan="1" colspan="1">2</td><td rowspan="1" colspan="1">2</td></tr><tr><td rowspan="1" colspan="1">
                    <bold>Ch8</bold>
                  </td><td rowspan="1" colspan="1">1*</td><td rowspan="1" colspan="1">
                    <abbrev xmlns:xlink="http://www.w3.org/1999/xlink" xlink:title="information not available" id="ABBRID0EMUAG" xlink:type="simple">na</abbrev>
                  </td><td rowspan="1" colspan="1">3</td><td rowspan="1" colspan="1">1*</td><td rowspan="1" colspan="1">1*</td><td rowspan="1" colspan="1">2*</td><td rowspan="1" colspan="1">2-3</td><td rowspan="1" colspan="1">1*</td><td rowspan="1" colspan="1">2*</td><td rowspan="1" colspan="1">1*</td><td rowspan="1" colspan="1">1<sup>1</sup> or 2<sup>2</sup> *</td><td rowspan="1" colspan="1">3</td></tr><tr><td rowspan="1" colspan="1">
                    <bold>Ch9</bold>
                  </td><td rowspan="1" colspan="1">1*</td><td rowspan="1" colspan="1">
                    <abbrev xmlns:xlink="http://www.w3.org/1999/xlink" xlink:title="information not available" id="ABBRID0EBWAG" xlink:type="simple">na</abbrev>
                  </td><td rowspan="1" colspan="1">2</td><td rowspan="1" colspan="1">1-2</td><td rowspan="1" colspan="1">2</td><td rowspan="1" colspan="1">1*</td><td rowspan="1" colspan="1">2</td><td rowspan="1" colspan="1">2</td><td rowspan="1" colspan="1">2</td><td rowspan="1" colspan="1">2</td><td rowspan="1" colspan="1">2</td><td rowspan="1" colspan="1">2</td></tr><tr><td rowspan="1" colspan="1">
                    <bold>Ch11</bold>
                  </td><td rowspan="1" colspan="1">2*</td><td rowspan="1" colspan="1">4</td><td rowspan="1" colspan="1">4</td><td rowspan="1" colspan="1">7(9)*</td><td rowspan="1" colspan="1">6*</td><td rowspan="1" colspan="1">7(8)*</td><td rowspan="1" colspan="1">4</td><td rowspan="1" colspan="1">8*</td><td rowspan="1" colspan="1">3*</td><td rowspan="1" colspan="1">6*</td><td rowspan="1" colspan="1">4</td><td rowspan="1" colspan="1">4(5)</td></tr><tr><td rowspan="1" colspan="1">
                    <bold>Ch12</bold>
                  </td><td rowspan="1" colspan="1">6</td><td rowspan="1" colspan="1">6</td><td rowspan="1" colspan="1">5(6)</td><td rowspan="1" colspan="1">7(11)*</td><td rowspan="1" colspan="1">6</td><td rowspan="1" colspan="1">3*</td><td rowspan="1" colspan="1">5</td><td rowspan="1" colspan="1">5</td><td rowspan="1" colspan="1">5</td><td rowspan="1" colspan="1">6</td><td rowspan="1" colspan="1">3*</td><td rowspan="1" colspan="1">5(6)</td></tr><tr><td rowspan="1" colspan="1">
                    <bold>Ch14</bold>
                  </td><td rowspan="1" colspan="1">4</td><td rowspan="1" colspan="1">4</td><td rowspan="1" colspan="1">4</td><td rowspan="1" colspan="1">4</td><td rowspan="1" colspan="1">4</td><td rowspan="1" colspan="1">4</td><td rowspan="1" colspan="1">3-4</td><td rowspan="1" colspan="1">4</td><td rowspan="1" colspan="1">4</td><td rowspan="1" colspan="1">4</td><td rowspan="1" colspan="1">4</td><td rowspan="1" colspan="1">4</td></tr><tr><td rowspan="1" colspan="1">
                    <bold>Ch15</bold>
                  </td><td rowspan="1" colspan="1">2</td><td rowspan="1" colspan="1">2</td><td rowspan="1" colspan="1">2</td><td rowspan="1" colspan="1">2</td><td rowspan="1" colspan="1">2</td><td rowspan="1" colspan="1">1*</td><td rowspan="1" colspan="1">2</td><td rowspan="1" colspan="1">1*</td><td rowspan="1" colspan="1">2</td><td rowspan="1" colspan="1">2</td><td rowspan="1" colspan="1">1*</td><td rowspan="1" colspan="1">2</td></tr><tr><td rowspan="1" colspan="1">
                    <bold>Ch17</bold>
                  </td><td rowspan="1" colspan="1">0*</td><td rowspan="1" colspan="1">0*</td><td rowspan="1" colspan="1">0*</td><td rowspan="1" colspan="1">0*</td><td rowspan="1" colspan="1">0*</td><td rowspan="1" colspan="1">0*</td><td rowspan="1" colspan="1">0*</td><td rowspan="1" colspan="1">0*</td><td rowspan="1" colspan="1">0*</td><td rowspan="1" colspan="1">0*</td><td rowspan="1" colspan="1">0*</td><td rowspan="1" colspan="1">1</td></tr><tr><td rowspan="1" colspan="1">
                    <bold>Ch18</bold>
                  </td><td rowspan="1" colspan="1">2</td><td rowspan="1" colspan="1">2</td><td rowspan="1" colspan="1">2</td><td rowspan="1" colspan="1">2</td><td rowspan="1" colspan="1">2</td><td rowspan="1" colspan="1">2</td><td rowspan="1" colspan="1">2</td><td rowspan="1" colspan="1">2</td><td rowspan="1" colspan="1">2</td><td rowspan="1" colspan="1">2</td><td rowspan="1" colspan="1">2</td><td rowspan="1" colspan="1">2</td></tr><tr><td rowspan="1" colspan="1">
                    <bold>Ch19</bold>
                  </td><td rowspan="1" colspan="1">7*</td><td rowspan="1" colspan="1">5(6-7)</td><td rowspan="1" colspan="1">5</td><td rowspan="1" colspan="1">4(5)</td><td rowspan="1" colspan="1">5</td><td rowspan="1" colspan="1">7*</td><td rowspan="1" colspan="1">5</td><td rowspan="1" colspan="1">5</td><td rowspan="1" colspan="1">5(7)</td><td rowspan="1" colspan="1">5</td><td rowspan="1" colspan="1">2*</td><td rowspan="1" colspan="1">5(6)</td></tr><tr><td rowspan="1" colspan="1">
                    <bold>Ch20</bold>
                  </td><td rowspan="1" colspan="1">0(1)</td><td rowspan="1" colspan="1">0</td><td rowspan="1" colspan="1">0</td><td rowspan="1" colspan="1">0</td><td rowspan="1" colspan="1">0</td><td rowspan="1" colspan="1">0</td><td rowspan="1" colspan="1">0</td><td rowspan="1" colspan="1">0</td><td rowspan="1" colspan="1">0</td><td rowspan="1" colspan="1">0</td><td rowspan="1" colspan="1">1*</td><td rowspan="1" colspan="1">0</td></tr><tr><td rowspan="1" colspan="1">
                    <bold>Ch21</bold>
                  </td><td rowspan="1" colspan="1">2</td><td rowspan="1" colspan="1">2</td><td rowspan="1" colspan="1">2</td><td rowspan="1" colspan="1">2</td><td rowspan="1" colspan="1">2</td><td rowspan="1" colspan="1">2</td><td rowspan="1" colspan="1">2</td><td rowspan="1" colspan="1">2</td><td rowspan="1" colspan="1">2</td><td rowspan="1" colspan="1">2</td><td rowspan="1" colspan="1">2</td><td rowspan="1" colspan="1">2</td></tr><tr><td rowspan="1" colspan="1">
                    <bold>Ch22</bold>
                  </td><td rowspan="1" colspan="1">2</td><td rowspan="1" colspan="1">2</td><td rowspan="1" colspan="1">2</td><td rowspan="1" colspan="1">2</td><td rowspan="1" colspan="1">2</td><td rowspan="1" colspan="1">2</td><td rowspan="1" colspan="1">2</td><td rowspan="1" colspan="1">2</td><td rowspan="1" colspan="1">2</td><td rowspan="1" colspan="1">2</td><td rowspan="1" colspan="1">1*</td><td rowspan="1" colspan="1">2</td></tr><tr><td rowspan="1" colspan="1">
                    <bold>Ch23</bold>
                  </td><td rowspan="1" colspan="1">0</td><td rowspan="1" colspan="1">0</td><td rowspan="1" colspan="1">0</td><td rowspan="1" colspan="1">0</td><td rowspan="1" colspan="1">3*</td><td rowspan="1" colspan="1">5*</td><td rowspan="1" colspan="1">0</td><td rowspan="1" colspan="1">9*</td><td rowspan="1" colspan="1">0</td><td rowspan="1" colspan="1">0</td><td rowspan="1" colspan="1">0</td><td rowspan="1" colspan="1">0</td></tr><tr><td rowspan="1" colspan="1">
                    <bold>Ch24</bold>
                  </td><td rowspan="1" colspan="1">0</td><td rowspan="1" colspan="1">0</td><td rowspan="1" colspan="1">0(1)</td><td rowspan="1" colspan="1">0</td><td rowspan="1" colspan="1">0</td><td rowspan="1" colspan="1">0</td><td rowspan="1" colspan="1">0</td><td rowspan="1" colspan="1">1*</td><td rowspan="1" colspan="1">0</td><td rowspan="1" colspan="1">0</td><td rowspan="1" colspan="1">0</td><td rowspan="1" colspan="1">0</td></tr><tr><td rowspan="1" colspan="1">
                    <bold>Ch25</bold>
                  </td><td rowspan="1" colspan="1">6</td><td rowspan="1" colspan="1">7(11)*</td><td rowspan="1" colspan="1">3(5)</td><td rowspan="1" colspan="1">5</td><td rowspan="1" colspan="1">4</td><td rowspan="1" colspan="1">3*</td><td rowspan="1" colspan="1">3(6)</td><td rowspan="1" colspan="1">6</td><td rowspan="1" colspan="1">3*</td><td rowspan="1" colspan="1">6</td><td rowspan="1" colspan="1">1*</td><td rowspan="1" colspan="1">4(6)</td></tr><tr><td rowspan="1" colspan="1">
                    <bold>Ch26</bold>
                  </td><td rowspan="1" colspan="1">0</td><td rowspan="1" colspan="1">0</td><td rowspan="1" colspan="1">0(1)</td><td rowspan="1" colspan="1">1</td><td rowspan="1" colspan="1">0</td><td rowspan="1" colspan="1">1</td><td rowspan="1" colspan="1">0(1)</td><td rowspan="1" colspan="1">1</td><td rowspan="1" colspan="1">0</td><td rowspan="1" colspan="1">0</td><td rowspan="1" colspan="1">0</td><td rowspan="1" colspan="1">0(1)</td></tr><tr><td rowspan="1" colspan="1">
                    <bold>Ch27</bold>
                  </td><td rowspan="1" colspan="1">3*</td><td rowspan="1" colspan="1">7(10)*</td><td rowspan="1" colspan="1">3(4)</td><td rowspan="1" colspan="1">4</td><td rowspan="1" colspan="1">3*</td><td rowspan="1" colspan="1">1*</td><td rowspan="1" colspan="1">4</td><td rowspan="1" colspan="1">4</td><td rowspan="1" colspan="1">3*</td><td rowspan="1" colspan="1">1*</td><td rowspan="1" colspan="1">3*</td><td rowspan="1" colspan="1">4</td></tr><tr><td rowspan="1" colspan="1">
                    <bold>Ch28</bold>
                  </td><td rowspan="1" colspan="1">0</td><td rowspan="1" colspan="1">0</td><td rowspan="1" colspan="1">0(1)</td><td rowspan="1" colspan="1">1</td><td rowspan="1" colspan="1">0</td><td rowspan="1" colspan="1">1</td><td rowspan="1" colspan="1">0</td><td rowspan="1" colspan="1">1</td><td rowspan="1" colspan="1">0</td><td rowspan="1" colspan="1">0</td><td rowspan="1" colspan="1">0</td><td rowspan="1" colspan="1">0(1)</td></tr><tr><td rowspan="1" colspan="1">
                    <bold>Ch29</bold>
                  </td><td rowspan="1" colspan="1">3</td><td rowspan="1" colspan="1">3(5)</td><td rowspan="1" colspan="1">3(5)</td><td rowspan="1" colspan="1">2(3)</td><td rowspan="1" colspan="1">4</td><td rowspan="1" colspan="1">4</td><td rowspan="1" colspan="1">3(4)</td><td rowspan="1" colspan="1">5</td><td rowspan="1" colspan="1">3</td><td rowspan="1" colspan="1">5</td><td rowspan="1" colspan="1">2*</td><td rowspan="1" colspan="1">3(5)</td></tr><tr><td rowspan="1" colspan="1">
                    <bold>Ch30</bold>
                  </td><td rowspan="1" colspan="1">2</td><td rowspan="1" colspan="1">8(10)*</td><td rowspan="1" colspan="1">2</td><td rowspan="1" colspan="1">3*</td><td rowspan="1" colspan="1">2</td><td rowspan="1" colspan="1">4*</td><td rowspan="1" colspan="1">2(3)</td><td rowspan="1" colspan="1">3*</td><td rowspan="1" colspan="1">2</td><td rowspan="1" colspan="1">3*</td><td rowspan="1" colspan="1">2</td><td rowspan="1" colspan="1">2</td></tr><tr><td rowspan="1" colspan="1">
                    <bold>Ch35</bold>
                  </td><td rowspan="1" colspan="1">2</td><td rowspan="1" colspan="1">2</td><td rowspan="1" colspan="1">1-2</td><td rowspan="1" colspan="1">2</td><td rowspan="1" colspan="1">1*</td><td rowspan="1" colspan="1">2</td><td rowspan="1" colspan="1">2</td><td rowspan="1" colspan="1">2</td><td rowspan="1" colspan="1">2</td><td rowspan="1" colspan="1">2</td><td rowspan="1" colspan="1">1*</td><td rowspan="1" colspan="1">2</td></tr><tr><td rowspan="1" colspan="1">
                    <bold>Ch36</bold>
                  </td><td rowspan="1" colspan="1">7*</td><td rowspan="1" colspan="1">3-5*</td><td rowspan="1" colspan="1">4-6*</td><td rowspan="1" colspan="1">5*</td><td rowspan="1" colspan="1">7*</td><td rowspan="1" colspan="1">
                    <abbrev xmlns:xlink="http://www.w3.org/1999/xlink" xlink:title="information not available" id="ABBRID0EORBG" xlink:type="simple">na</abbrev>
                  </td><td rowspan="1" colspan="1">5*</td><td rowspan="1" colspan="1">11*</td><td rowspan="1" colspan="1">4*</td><td rowspan="1" colspan="1">5*</td><td rowspan="1" colspan="1">4*</td><td rowspan="1" colspan="1">8-9</td></tr><tr><td rowspan="1" colspan="1">
                    <bold>Ch37</bold>
                  </td><td rowspan="1" colspan="1">2</td><td rowspan="1" colspan="1">2</td><td rowspan="1" colspan="1">2</td><td rowspan="1" colspan="1">2</td><td rowspan="1" colspan="1">2</td><td rowspan="1" colspan="1">
                    <abbrev xmlns:xlink="http://www.w3.org/1999/xlink" xlink:title="information not available" id="ABBRID0E5SBG" xlink:type="simple">na</abbrev>
                  </td><td rowspan="1" colspan="1">2</td><td rowspan="1" colspan="1">2</td><td rowspan="1" colspan="1">2</td><td rowspan="1" colspan="1">2</td><td rowspan="1" colspan="1">2</td><td rowspan="1" colspan="1">2</td></tr><tr><td rowspan="1" colspan="1">
                    <bold>Ch38</bold>
                  </td><td rowspan="1" colspan="1">2*</td><td rowspan="1" colspan="1">2*</td><td rowspan="1" colspan="1">4</td><td rowspan="1" colspan="1">2*</td><td rowspan="1" colspan="1">2*</td><td rowspan="1" colspan="1">2*</td><td rowspan="1" colspan="1">4</td><td rowspan="1" colspan="1">2*</td><td rowspan="1" colspan="1">4</td><td rowspan="1" colspan="1">2*</td><td rowspan="1" colspan="1">4</td><td rowspan="1" colspan="1">4</td></tr><tr><td rowspan="1" colspan="1">
                    <bold>D</bold>
                  </td><td rowspan="1" colspan="1">9</td><td rowspan="1" colspan="1">7</td><td rowspan="1" colspan="1">3</td><td rowspan="1" colspan="1">8</td><td rowspan="1" colspan="1">9</td><td rowspan="1" colspan="1">14</td><td rowspan="1" colspan="1">3</td><td rowspan="1" colspan="1">11</td><td rowspan="1" colspan="1">7</td><td rowspan="1" colspan="1">9</td><td rowspan="1" colspan="1">16</td><td rowspan="1" colspan="1"/></tr></tbody></table><table-wrap-foot><fn><p><bold>Ch1</bold> H1 area (head): number of Mc on series An<sub>2</sub>-An<sub>3</sub>; <bold>Ch2</bold> H2 area (head): number of Mc on series A<sub>5</sub>–A<sub>7</sub>; <bold>Ch3</bold> H3 area (head): chaeta S’<sub>0</sub> absent (0) or present (1); <bold>Ch4</bold> H4 area (head): number of Mc on series S<sub>1</sub>-S<sub>3</sub>-S<sub>4</sub>; <bold>Ch5</bold> H5 area (head): number of Mc on series Ps<sub>2</sub>-Ps<sub>3</sub>-Ps<sub>5</sub>; <bold>Ch6</bold> labral papilla shape: simple and smooth (1); multispinose or with some projections (2); with a chaeta-like projection (3); <bold>Ch7</bold> Eyes G&amp;H size: =E&amp;F (1); &lt;E&amp;F (2); <bold>Ch8</bold> retractile apical antennal bulb: simple (1); bilobed (2); trilobed (3); <bold>Ch9</bold><abbrev xmlns:xlink="http://www.w3.org/1999/xlink" xlink:title="antennal segment" id="ABBRID0EWXBG" xlink:type="simple">Ant</abbrev>/Head ratio: &gt; or = 3 (1); &gt; or = 2 &lt; 3 (2); &lt; 2 (3); <bold>Ch11</bold> T1 area (<abbrev xmlns:xlink="http://www.w3.org/1999/xlink" xlink:title="thoracic tergite" id="ABBRID0E3XBG" xlink:type="simple">Th</abbrev> II): number of Mc on series m<sub>1</sub>-m<sub>2i2</sub>; <bold>Ch12</bold> T2 area (<abbrev xmlns:xlink="http://www.w3.org/1999/xlink" xlink:title="thoracic tergite" id="ABBRID0EGYBG" xlink:type="simple">Th</abbrev> II): number of Mc on series a<sub>5</sub>, m<sub>4</sub>–m<sub>5</sub>; <bold>Ch14</bold> number of unguis internal teeth; <bold>Ch15</bold> unguis dorsal tooth: basal (1); internal teeth level or not basal (2); <bold>Ch17</bold> external edge of unguiculus: smooth (0), serrate (1); <bold>Ch18</bold> A1 area (<abbrev xmlns:xlink="http://www.w3.org/1999/xlink" xlink:title="abdominal tergite" id="ABBRID0EYYBG" xlink:type="simple">Abd</abbrev> II): number of on series Mc a<sub>2</sub>–a<sub>3</sub>; <bold>Ch19</bold> A2 area (<abbrev xmlns:xlink="http://www.w3.org/1999/xlink" xlink:title="abdominal tergite" id="ABBRID0ECZBG" xlink:type="simple">Abd</abbrev> II): number of Mc on series m<sub>3</sub>; <bold>Ch20</bold> A3 area (<abbrev xmlns:xlink="http://www.w3.org/1999/xlink" xlink:title="abdominal tergite" id="ABBRID0EKZBG" xlink:type="simple">Abd</abbrev> III): Mc a<sub>1</sub> absent (0) or present (1); <bold>Ch21</bold> A4 area (<abbrev xmlns:xlink="http://www.w3.org/1999/xlink" xlink:title="abdominal tergite" id="ABBRID0ESZBG" xlink:type="simple">Abd</abbrev> III): number of Mc above bothriotrichum m<sub>2</sub>; <bold>Ch22</bold> A5 area (<abbrev xmlns:xlink="http://www.w3.org/1999/xlink" xlink:title="abdominal tergite" id="ABBRID0E1ZBG" xlink:type="simple">Abd</abbrev> III): number of Mc on series m<sub>3</sub>-m<sub>4</sub>; <bold>Ch23</bold> A6 area (<abbrev xmlns:xlink="http://www.w3.org/1999/xlink" xlink:title="abdominal tergite" id="ABBRID0EE1BG" xlink:type="simple">Abd</abbrev> IV): number of Mc on series A<sub>1</sub>-D<sub>1</sub>; <bold>Ch24</bold> A7 area (<abbrev xmlns:xlink="http://www.w3.org/1999/xlink" xlink:title="abdominal tergite" id="ABBRID0EO1BG" xlink:type="simple">Abd</abbrev> IV): unpaired Mc A<sub>03</sub> absent (0) or present (1); <bold>Ch25</bold> A7 area (<abbrev xmlns:xlink="http://www.w3.org/1999/xlink" xlink:title="abdominal tergite" id="ABBRID0EW1BG" xlink:type="simple">Abd</abbrev> IV): number of Mc on series A<sub>2</sub>–E<sub>1</sub>; <bold>Ch26</bold> A8 area (<abbrev xmlns:xlink="http://www.w3.org/1999/xlink" xlink:title="abdominal tergite" id="ABBRID0EA2BG" xlink:type="simple">Abd</abbrev> IV): unpaired Mc A<sub>04</sub> absent (0) or present (1); <bold>Ch27</bold> A8 area (<abbrev xmlns:xlink="http://www.w3.org/1999/xlink" xlink:title="abdominal tergite" id="ABBRID0EI2BG" xlink:type="simple">Abd</abbrev> IV): number of Mc on series A<sub>4</sub>-C<sub>2a</sub>; <bold>Ch28</bold> A9 area (<abbrev xmlns:xlink="http://www.w3.org/1999/xlink" xlink:title="abdominal tergite" id="ABBRID0ES2BG" xlink:type="simple">Abd</abbrev> IV): unpaired Mc A<sub>05</sub> absent (0) or present (1); <bold>Ch29</bold> A9 area (<abbrev xmlns:xlink="http://www.w3.org/1999/xlink" xlink:title="abdominal tergite" id="ABBRID0E12BG" xlink:type="simple">Abd</abbrev> IV): number of Mc on series A<sub>5</sub>–B<sub>5</sub>; <bold>Ch30</bold> A10 area (<abbrev xmlns:xlink="http://www.w3.org/1999/xlink" xlink:title="abdominal tergite" id="ABBRID0EE3BG" xlink:type="simple">Abd</abbrev> IV): number of Mc on series A<sub>6</sub>–B<sub>6</sub>; <bold>Ch35</bold><abbrev xmlns:xlink="http://www.w3.org/1999/xlink" xlink:title="abdominal tergite" id="ABBRID0EO3BG" xlink:type="simple">Abd</abbrev> IV/III ratio: 2 &lt; R &lt; 4 (1); R &gt; 4 (2); <bold>Ch36</bold> manubrial plate: number of chaetae; (11) if &gt; 10; <bold>Ch37</bold> manubrial plate: number of pseudopore; <bold>Ch38</bold> mucro: sub-apical tooth: without (1); normal (2); larger than apical (3); smaller than apical (4); <bold>D</bold> Total number of differences between the new species and the other species. * Differences in the characters of the species with respect to <italic><tp:taxon-name><tp:taxon-name-part taxon-name-part-type="genus" reg="Entomobrya">E.</tp:taxon-name-part><tp:taxon-name-part taxon-name-part-type="species" reg="arenaria">arenaria</tp:taxon-name-part></tp:taxon-name></italic> sp. nov. <sup>1</sup> sensu <xref ref-type="bibr" rid="B55">Stach (1963)</xref>, <sup>2</sup> sensu <xref ref-type="bibr" rid="B25">Jordana (2012)</xref>; <abbrev xmlns:xlink="http://www.w3.org/1999/xlink" xlink:title="information not available" id="ABBRID0ER4BG" xlink:type="simple">na</abbrev> – information not available.</p></fn></table-wrap-foot></table-wrap><p>Upon further investigation, ten species share the same or very similar macrochaetotaxy of <abbrev xmlns:xlink="http://www.w3.org/1999/xlink" xlink:title="abdominal tergite" id="ABBRID0EX4BG" xlink:type="simple">Abd</abbrev> II–III (Table <xref ref-type="table" rid="T1">1</xref>), namely <italic><tp:taxon-name><tp:taxon-name-part taxon-name-part-type="genus" reg="Entomobrya">E.</tp:taxon-name-part><tp:taxon-name-part taxon-name-part-type="species" reg="armeniensis">armeniensis</tp:taxon-name-part></tp:taxon-name></italic> Jordana, Potapov &amp; Baquero, 2011; <italic><tp:taxon-name><tp:taxon-name-part taxon-name-part-type="genus" reg="Entomobrya">E.</tp:taxon-name-part><tp:taxon-name-part taxon-name-part-type="species" reg="cheni">cheni</tp:taxon-name-part></tp:taxon-name></italic> Baquero, Arbea &amp; Jordana, 2010; <italic><tp:taxon-name><tp:taxon-name-part taxon-name-part-type="genus" reg="Entomobrya">E.</tp:taxon-name-part><tp:taxon-name-part taxon-name-part-type="species" reg="handschini">handschini</tp:taxon-name-part></tp:taxon-name></italic> Stach, 1922; <italic><tp:taxon-name><tp:taxon-name-part taxon-name-part-type="genus" reg="Entomobrya">E.</tp:taxon-name-part><tp:taxon-name-part taxon-name-part-type="species" reg="hirsutothorax">hirsutothorax</tp:taxon-name-part></tp:taxon-name></italic> Jordana &amp; Baquero, 2021 (in <xref ref-type="bibr" rid="B6">Baquero et al. 2021</xref>); <italic><tp:taxon-name><tp:taxon-name-part taxon-name-part-type="genus" reg="Entomobrya">E.</tp:taxon-name-part><tp:taxon-name-part taxon-name-part-type="species" reg="kuznetsovae">kuznetsovae</tp:taxon-name-part></tp:taxon-name></italic> Jordana, Potapov &amp; Baquero, 2011; <italic><tp:taxon-name><tp:taxon-name-part taxon-name-part-type="genus" reg="Entomobrya">E.</tp:taxon-name-part><tp:taxon-name-part taxon-name-part-type="species" reg="murreensis">murreensis</tp:taxon-name-part></tp:taxon-name></italic> Yosii &amp; Ashraf, 1965; <italic><tp:taxon-name><tp:taxon-name-part taxon-name-part-type="genus" reg="Entomobrya">E.</tp:taxon-name-part><tp:taxon-name-part taxon-name-part-type="species" reg="nigriventris">nigriventris</tp:taxon-name-part></tp:taxon-name></italic>; <italic><tp:taxon-name><tp:taxon-name-part taxon-name-part-type="genus" reg="Entomobrya">E.</tp:taxon-name-part><tp:taxon-name-part taxon-name-part-type="species" reg="pazaristei">pazaristei</tp:taxon-name-part></tp:taxon-name></italic> Denis, 1933; <italic><tp:taxon-name><tp:taxon-name-part taxon-name-part-type="genus" reg="Entomobrya">E.</tp:taxon-name-part><tp:taxon-name-part taxon-name-part-type="species" reg="strigata">strigata</tp:taxon-name-part></tp:taxon-name></italic> Stach, 1963; <italic><tp:taxon-name><tp:taxon-name-part taxon-name-part-type="genus" reg="Entomobrya">E.</tp:taxon-name-part><tp:taxon-name-part taxon-name-part-type="species" reg="taigicola">taigicola</tp:taxon-name-part></tp:taxon-name></italic> Jordana, Potapov &amp; Baquero, 2011; respectively. While the colour pattern of the new species is quite different from the abovementioned species, there are differences also in chaetotaxy and other characters (Table <xref ref-type="table" rid="T1">1</xref>). <italic><tp:taxon-name><tp:taxon-name-part taxon-name-part-type="genus" reg="Entomobrya">Entomobrya</tp:taxon-name-part><tp:taxon-name-part taxon-name-part-type="species" reg="armeniensis">armeniensis</tp:taxon-name-part></tp:taxon-name></italic> is characterised by a slightly different formula for the head and has an additional <abbrev xmlns:xlink="http://www.w3.org/1999/xlink" xlink:title="macrochaeta" id="ABBRID0EBCAI" xlink:type="simple">Mac</abbrev> (S<sub>4p</sub>) absent in the new species, fewer <abbrev xmlns:xlink="http://www.w3.org/1999/xlink" xlink:title="macrochaeta" id="ABBRID0EHCAI" xlink:type="simple">Mac</abbrev> on the T1 area of <abbrev xmlns:xlink="http://www.w3.org/1999/xlink" xlink:title="thoracic tergite" id="ABBRID0ELCAI" xlink:type="simple">Th</abbrev> II, A8–A9 area of <abbrev xmlns:xlink="http://www.w3.org/1999/xlink" xlink:title="abdominal tergite" id="ABBRID0EPCAI" xlink:type="simple">Abd</abbrev> IV. <italic><tp:taxon-name><tp:taxon-name-part taxon-name-part-type="genus" reg="Entomobrya">Entomobrya</tp:taxon-name-part><tp:taxon-name-part taxon-name-part-type="species" reg="cheni">cheni</tp:taxon-name-part></tp:taxon-name></italic> bears significantly more <abbrev xmlns:xlink="http://www.w3.org/1999/xlink" xlink:title="macrochaeta" id="ABBRID0E5CAI" xlink:type="simple">Mac</abbrev> on <abbrev xmlns:xlink="http://www.w3.org/1999/xlink" xlink:title="abdominal tergite" id="ABBRID0ECDAI" xlink:type="simple">Abd</abbrev> IV areas A7, A8, and A10, respectively, and fewer chaetae on the manubrial plate compared with <italic><tp:taxon-name><tp:taxon-name-part taxon-name-part-type="genus" reg="Entomobrya">E.</tp:taxon-name-part><tp:taxon-name-part taxon-name-part-type="species" reg="arenaria">arenaria</tp:taxon-name-part></tp:taxon-name></italic> sp. nov. The dorsal macrochaetotaxy scheme of <italic><tp:taxon-name><tp:taxon-name-part taxon-name-part-type="genus" reg="Entomobrya">E.</tp:taxon-name-part><tp:taxon-name-part taxon-name-part-type="species" reg="handschini">handschini</tp:taxon-name-part></tp:taxon-name></italic> is very close to that of the new species, with the only difference involving the area H1 on the head with fewer <abbrev xmlns:xlink="http://www.w3.org/1999/xlink" xlink:title="macrochaeta" id="ABBRID0E3DAI" xlink:type="simple">Mac</abbrev> (3 or 4); in addition, the smaller number of chaetae on the manubrial plate can be mentioned when compared to the new species. In the case of <italic><tp:taxon-name><tp:taxon-name-part taxon-name-part-type="genus" reg="Entomobrya">E.</tp:taxon-name-part><tp:taxon-name-part taxon-name-part-type="species" reg="kuznetsovae">kuznetsovae</tp:taxon-name-part></tp:taxon-name></italic>, the simple apical bulb (trilobed in the new species) and the presence of macrochaetae in the A6 area in <abbrev xmlns:xlink="http://www.w3.org/1999/xlink" xlink:title="abdominal tergite" id="ABBRID0ELEAI" xlink:type="simple">Abd</abbrev> IV (without <abbrev xmlns:xlink="http://www.w3.org/1999/xlink" xlink:title="macrochaeta" id="ABBRID0EPEAI" xlink:type="simple">Mac</abbrev> in the new species) can be highlighted as differential characters. <italic><tp:taxon-name><tp:taxon-name-part taxon-name-part-type="genus" reg="Entomobrya">Entomobrya</tp:taxon-name-part><tp:taxon-name-part taxon-name-part-type="species" reg="murreensis">murreensis</tp:taxon-name-part></tp:taxon-name></italic> differs from <italic><tp:taxon-name><tp:taxon-name-part taxon-name-part-type="genus" reg="Entomobrya">E.</tp:taxon-name-part><tp:taxon-name-part taxon-name-part-type="species" reg="arenaria">arenaria</tp:taxon-name-part></tp:taxon-name></italic> sp. nov., most notably by the macrochaetae formula of <abbrev xmlns:xlink="http://www.w3.org/1999/xlink" xlink:title="thoracic tergite" id="ABBRID0EJFAI" xlink:type="simple">Th</abbrev> II and by the presence of macrochaetae in the A6 area in <abbrev xmlns:xlink="http://www.w3.org/1999/xlink" xlink:title="abdominal tergite" id="ABBRID0ENFAI" xlink:type="simple">Abd</abbrev> IV. The dorsal macrochaetotaxy scheme of <italic><tp:taxon-name><tp:taxon-name-part taxon-name-part-type="genus" reg="Entomobrya">E.</tp:taxon-name-part><tp:taxon-name-part taxon-name-part-type="species" reg="nigriventris">nigriventris</tp:taxon-name-part></tp:taxon-name></italic> and <italic><tp:taxon-name><tp:taxon-name-part taxon-name-part-type="genus" reg="Entomobrya">E.</tp:taxon-name-part><tp:taxon-name-part taxon-name-part-type="species" reg="strigata">strigata</tp:taxon-name-part></tp:taxon-name></italic> is very close to that of the new species. In <italic><tp:taxon-name><tp:taxon-name-part taxon-name-part-type="genus" reg="Entomobrya">E.</tp:taxon-name-part><tp:taxon-name-part taxon-name-part-type="species" reg="strigata">strigata</tp:taxon-name-part></tp:taxon-name></italic>, differences include fewer <abbrev xmlns:xlink="http://www.w3.org/1999/xlink" xlink:title="macrochaeta" id="ABBRID0ESGAI" xlink:type="simple">Mac</abbrev> in the area H1 on the head, T1 area of <abbrev xmlns:xlink="http://www.w3.org/1999/xlink" xlink:title="thoracic tergite" id="ABBRID0EWGAI" xlink:type="simple">Th</abbrev> II, and A7–A9 areas of <abbrev xmlns:xlink="http://www.w3.org/1999/xlink" xlink:title="abdominal tergite" id="ABBRID0E1GAI" xlink:type="simple">Abd</abbrev> IV. <italic><tp:taxon-name><tp:taxon-name-part taxon-name-part-type="genus" reg="Entomobrya">Entomobrya</tp:taxon-name-part><tp:taxon-name-part taxon-name-part-type="species" reg="nigriventris">nigriventris</tp:taxon-name-part></tp:taxon-name></italic> has only one <abbrev xmlns:xlink="http://www.w3.org/1999/xlink" xlink:title="macrochaeta" id="ABBRID0EJHAI" xlink:type="simple">Mac</abbrev> in the area H5 of the head and, similarly to <italic><tp:taxon-name><tp:taxon-name-part taxon-name-part-type="genus" reg="Entomobrya">E.</tp:taxon-name-part><tp:taxon-name-part taxon-name-part-type="species" reg="strigata">strigata</tp:taxon-name-part></tp:taxon-name></italic>, has a significantly smaller number of chaetae on the manubrial plate. The cave-dwelling species <italic><tp:taxon-name><tp:taxon-name-part taxon-name-part-type="genus" reg="Entomobrya">E.</tp:taxon-name-part><tp:taxon-name-part taxon-name-part-type="species" reg="pazaristei">pazaristei</tp:taxon-name-part></tp:taxon-name></italic> differs from the new species by the different <abbrev xmlns:xlink="http://www.w3.org/1999/xlink" xlink:title="macrochaeta" id="ABBRID0EDIAI" xlink:type="simple">Mac</abbrev> formula for the head, the higher number of <abbrev xmlns:xlink="http://www.w3.org/1999/xlink" xlink:title="macrochaeta" id="ABBRID0EHIAI" xlink:type="simple">Mac</abbrev> in the area T1 in <abbrev xmlns:xlink="http://www.w3.org/1999/xlink" xlink:title="thoracic tergite" id="ABBRID0ELIAI" xlink:type="simple">Th</abbrev> II, and the presence of macrochaetae in the A6 area of <abbrev xmlns:xlink="http://www.w3.org/1999/xlink" xlink:title="abdominal tergite" id="ABBRID0EPIAI" xlink:type="simple">Abd</abbrev> IV. <italic><tp:taxon-name><tp:taxon-name-part taxon-name-part-type="genus" reg="Entomobrya">Entomobrya</tp:taxon-name-part><tp:taxon-name-part taxon-name-part-type="species" reg="taigicola">taigicola</tp:taxon-name-part></tp:taxon-name></italic> mainly differs from the new species by the higher number of <abbrev xmlns:xlink="http://www.w3.org/1999/xlink" xlink:title="macrochaeta" id="ABBRID0E5IAI" xlink:type="simple">Mac</abbrev> (3) in the area H2 on the head, the fewer number (1) of <abbrev xmlns:xlink="http://www.w3.org/1999/xlink" xlink:title="macrochaeta" id="ABBRID0ECJAI" xlink:type="simple">Mac</abbrev> in the area A8 of <abbrev xmlns:xlink="http://www.w3.org/1999/xlink" xlink:title="abdominal tergite" id="ABBRID0EGJAI" xlink:type="simple">Abd</abbrev> IV, and fewer chaetae on the manubrial plate.</p></tp:treatment-sec><ref-list><ref id="B27"><mixed-citation xmlns:xlink="http://www.w3.org/1999/xlink" xlink:type="simple"><person-group><name name-style="western"><surname>Jordana</surname><given-names>R</given-names></name><name name-style="western"><surname>Baquero</surname><given-names>E</given-names></name></person-group> (<year>2005</year>) <article-title>A proposal of characters for taxonomic identification of <italic><tp:taxon-name><tp:taxon-name-part taxon-name-part-type="genus">Entomobrya</tp:taxon-name-part></tp:taxon-name></italic> species (<tp:taxon-name><tp:taxon-name-part taxon-name-part-type="order">Collembola</tp:taxon-name-part></tp:taxon-name>, <tp:taxon-name><tp:taxon-name-part taxon-name-part-type="suborder">Entomobryomorpha</tp:taxon-name-part></tp:taxon-name>), with description of a new species.</article-title><source>Abhandlungen und Berichte des Naturkundemuseums Görlitz</source><volume>76</volume>(<issue>2</issue>): <fpage>117</fpage>–<lpage>134</lpage>.</mixed-citation></ref><ref id="B17"><mixed-citation xmlns:xlink="http://www.w3.org/1999/xlink" xlink:type="simple"><person-group><name name-style="western"><surname>Fjellberg</surname><given-names>A</given-names></name></person-group> (<year>1999</year>) <article-title>The labial palp in <tp:taxon-name><tp:taxon-name-part taxon-name-part-type="order">Collembola</tp:taxon-name-part></tp:taxon-name>.</article-title><source>Zoologischer Anzeiger</source><volume>237</volume>: <fpage>309</fpage>–<lpage>330</lpage>.</mixed-citation></ref><ref id="B55"><mixed-citation xmlns:xlink="http://www.w3.org/1999/xlink" xlink:type="simple"><person-group><name name-style="western"><surname>Stach</surname><given-names>J</given-names></name></person-group> (<year>1963</year>) <source>The Apterygotan fauna of Poland in relation to the world-fauna of this group of insects. Tribe: <tp:taxon-name><tp:taxon-name-part taxon-name-part-type="tribe">Entomobryini</tp:taxon-name-part></tp:taxon-name>.</source><publisher-name>Polska Akademia Nauk</publisher-name>, <publisher-loc>Kraków</publisher-loc>, <size units="page">126 pp</size>. [43 pls]</mixed-citation></ref><ref id="B25"><mixed-citation xmlns:xlink="http://www.w3.org/1999/xlink" xlink:type="simple"><person-group><name name-style="western"><surname>Jordana</surname><given-names>R</given-names></name></person-group> (<year>2012</year>) <article-title><tp:taxon-name><tp:taxon-name-part taxon-name-part-type="subfamily">Capbryinae</tp:taxon-name-part></tp:taxon-name> and <tp:taxon-name><tp:taxon-name-part taxon-name-part-type="tribe">Entomobryini</tp:taxon-name-part></tp:taxon-name>.</article-title> In: <person-group><name name-style="western"><surname>Dunger</surname><given-names>W</given-names></name><name name-style="western"><surname>Burkhardt</surname><given-names>U</given-names></name></person-group> (<role>Eds</role>) <issue-title>Synopses on Palaearctic Collembola.</issue-title><source>Soil Organisms 84(1)</source>, <fpage>1</fpage>–<lpage>391</lpage>.</mixed-citation></ref><ref id="B11"><mixed-citation xmlns:xlink="http://www.w3.org/1999/xlink" xlink:type="simple"><person-group><name name-style="western"><surname>Buşmachiu</surname><given-names>G</given-names></name><name name-style="western"><surname>Kováč</surname><given-names>Ľ</given-names></name><name name-style="western"><surname>Miklisová</surname><given-names>D</given-names></name><name name-style="western"><surname>Weiner</surname><given-names>WM</given-names></name></person-group> (<year>2017</year>) <article-title>Riparian <tp:taxon-name><tp:taxon-name-part taxon-name-part-type="order">Collembola</tp:taxon-name-part></tp:taxon-name> (<tp:taxon-name><tp:taxon-name-part taxon-name-part-type="superclass">Hexapoda</tp:taxon-name-part></tp:taxon-name>) communities of northern Moldova, Eastern Europe.</article-title><source>ZooKeys</source><volume>21</volume>(<issue>724</issue>): <fpage>119</fpage>–<lpage>134</lpage>. <ext-link xlink:href="10.3897/zookeys.724.12478" ext-link-type="doi" xlink:type="simple">https://doi.org/10.3897/zookeys.724.12478</ext-link></mixed-citation></ref><ref id="B6"><mixed-citation xmlns:xlink="http://www.w3.org/1999/xlink" xlink:type="simple"><person-group><name name-style="western"><surname>Baquero</surname><given-names>E</given-names></name><name name-style="western"><surname>Potapov</surname><given-names>M</given-names></name><name name-style="western"><surname>Jordana</surname><given-names>R</given-names></name></person-group> (<year>2021</year>) <article-title>New species and records of <tp:taxon-name><tp:taxon-name-part taxon-name-part-type="family">Entomobryidae</tp:taxon-name-part></tp:taxon-name> and <tp:taxon-name><tp:taxon-name-part taxon-name-part-type="family">Orchesellidae</tp:taxon-name-part></tp:taxon-name> (<tp:taxon-name><tp:taxon-name-part taxon-name-part-type="order">Collembola</tp:taxon-name-part></tp:taxon-name>) from the East Caucasus (Russia).</article-title><source>Zootaxa</source><volume>4991</volume>(<issue>2</issue>): <fpage>247</fpage>–<lpage>270</lpage>. <ext-link xlink:href="10.11646/zootaxa.4991.2.2" ext-link-type="doi" xlink:type="simple">https://doi.org/10.11646/zootaxa.4991.2.2</ext-link></mixed-citation></ref></ref-list></tp:taxon-treatment>
