# Supplementary material for: ﻿Investigation on the true identity of Entomobryanigriventris Stach, 1929 (Collembola, Entomobryidae) with the description of a new species
Source: Zookeys. 2023 Dec 5;1185:321–53. doi: 10.3897/zookeys.1185.112279 (PMC10716847; doi:10.3897/zookeys.1185.112279)
Supplement: XML Treatment for Entomobrya nigriventris [file zookeys.1185.112279-treatment2.xml]

<!DOCTYPE tp:taxon-treatment
  PUBLIC "-//TaxonX//DTD Taxonomic Treatment Publishing DTD v0 20100105//EN" "tax-treatment-NSO.dtd">
<tp:taxon-treatment xmlns:tp="http://www.plazi.org/taxpub"><tp:treatment-meta><kwd-group><label>Taxon classification</label><kwd>
              <named-content content-type="kingdom">Animalia</named-content>
            </kwd><kwd>
              <named-content content-type="order">Entomobryomorpha</named-content>
            </kwd><kwd>
              <named-content content-type="family">Entomobryidae</named-content>
            </kwd></kwd-group><mixed-citation publication-type="journal"><person-group><name><surname>Winkler</surname><given-names>Daniel</given-names></name><name><surname>Sternalski</surname><given-names>Jakub</given-names></name><name><surname>Ónodi</surname><given-names>Gábor</given-names></name><name><surname>Szigeti</surname><given-names>Nóra</given-names></name><name><surname>Florián</surname><given-names>Norbert</given-names></name><name><surname>Dányi</surname><given-names>László</given-names></name></person-group><article-title>﻿Investigation on the true identity of <italic><tp:taxon-name><tp:taxon-name-part taxon-name-part-type="genus" reg="Entomobrya">Entomobrya</tp:taxon-name-part><tp:taxon-name-part taxon-name-part-type="species" reg="nigriventris">nigriventris</tp:taxon-name-part></tp:taxon-name></italic> Stach, 1929 (<tp:taxon-name><tp:taxon-name-part taxon-name-part-type="order">Collembola</tp:taxon-name-part></tp:taxon-name>, <tp:taxon-name><tp:taxon-name-part taxon-name-part-type="family">Entomobryidae</tp:taxon-name-part></tp:taxon-name>) with the description of a new species</article-title><source>Zookeys</source><day>05</day><month>12</month><year>2023</year><volume>1185</volume><fpage>321</fpage><lpage>353</lpage><pub-id pub-id-type="doi">10.3897/zookeys.1185.112279</pub-id></mixed-citation></tp:treatment-meta><tp:nomenclature><label>﻿</label><tp:taxon-name>
            <object-id xmlns:xlink="http://www.w3.org/1999/xlink" content-type="arpha" xlink:type="simple">6F4164B3-8B89-5EA0-B29D-5BC542B4442A</object-id>
            <tp:taxon-name-part taxon-name-part-type="genus" reg="Entomobrya">Entomobrya</tp:taxon-name-part>
            <tp:taxon-name-part taxon-name-part-type="species" reg="nigriventris">nigriventris</tp:taxon-name-part>
          </tp:taxon-name><tp:taxon-authority>Stach, 1929</tp:taxon-authority><xref ref-type="fig" rid="F7">Figs 7</xref><xref ref-type="fig" rid="F8">, 8</xref><xref ref-type="fig" rid="F9">, 9</xref><tp:nomenclature-citation-list><tp:nomenclature-citation><tp:taxon-name>
                <tp:taxon-name-part taxon-name-part-type="genus" reg="Entomobrya">Entomobrya</tp:taxon-name-part>
                <tp:taxon-name-part taxon-name-part-type="species" reg="nigriventris">nigriventris</tp:taxon-name-part>
              </tp:taxon-name><comment>Stach, 1929: 302; <xref ref-type="bibr" rid="B8">Bonet 1934</xref>: 168 (keyed, diagnosis); <xref ref-type="bibr" rid="B20">Gisin 1944</xref>: 77 (keyed); <xref ref-type="bibr" rid="B21">Gisin 1960</xref>: 222 (keyed, diagnosis); <xref ref-type="bibr" rid="B55">Stach 1963</xref>: 16, 40–41, pl 9 figs 4–6 (keyed, redescribed): <xref ref-type="bibr" rid="B40">Palissa 1964</xref>: 204 (keyed, diagnosis); <xref ref-type="bibr" rid="B24">Hornung 1986</xref>: 138; <xref ref-type="bibr" rid="B34">Loksa 1987</xref>: 79; <xref ref-type="bibr" rid="B25">Jordana 2012</xref>: (keyed, diagnosis); <xref ref-type="bibr" rid="B63">Traser et al. 2006</xref>; <xref ref-type="bibr" rid="B15">Dányi and Traser 2008</xref>: 33; <xref ref-type="bibr" rid="B18">Flórián et al. 2019</xref>: 9.</comment></tp:nomenclature-citation><tp:nomenclature-citation><tp:taxon-name>
                <tp:taxon-name-part taxon-name-part-type="genus" reg="Entomobrya">Entomobrya</tp:taxon-name-part>
                <tp:taxon-name-part taxon-name-part-type="uncertainty-rank">cf.</tp:taxon-name-part>
                <tp:taxon-name-part taxon-name-part-type="species" reg="nigriventris">nigriventris</tp:taxon-name-part>
              </tp:taxon-name><comment>: <xref ref-type="bibr" rid="B1">Arbea and Jordana 1985</xref>: 61; <xref ref-type="bibr" rid="B30">Jordana et al. 1990</xref>: 57, 218.</comment></tp:nomenclature-citation></tp:nomenclature-citation-list></tp:nomenclature><tp:treatment-sec sec-type="material" id="SECID0ENNAI"><title>Material examined.</title><p>Nine topotypic specimens from type locality in Hungary, Simontornya, com. Tolna, Barcsi Valley, hillside with loess steppe meadow, 120 m <abbrev xmlns:xlink="http://www.w3.org/1999/xlink" xlink:title="above sea level" id="ABBRID0ETNAI" xlink:type="simple">a.s.l</abbrev>., <named-content xmlns:xlink="http://www.w3.org/1999/xlink" content-type="dwc:verbatimCoordinates" xlink:type="simple"><named-content content-type="geo-json" specific-use="{&#34;type&#34;:&#34;Point&#34;,&#34;coordinates&#34;:[18.530556,46.766389]}" id="NCID0E1NAI" xlink:type="simple">46°45'59"N, 18°31'50"E</named-content></named-content>, D-vac sample, 10 Aug. 2021 (leg. D. Winkler, N. Szigeti and G. Traser): three ♂♂ on slides (slide numbers as Nr. <named-content xmlns:xlink="http://www.w3.org/1999/xlink" content-type="dwc:institutional_code" xlink:title="Hungarian Natural History Museum, Budapest, Hungary" xlink:href="http://grbio.org/institution/hungarian-natural-history-museum" xlink:type="simple">HNHM</named-content>-collpr-915 to <named-content xmlns:xlink="http://www.w3.org/1999/xlink" content-type="dwc:institutional_code" xlink:title="Hungarian Natural History Museum, Budapest, Hungary" xlink:href="http://grbio.org/institution/hungarian-natural-history-museum" xlink:type="simple">HNHM</named-content>-collpr-916; and WD–coll–145); two ♀♀ on slide (slide numbers as Nr. <named-content xmlns:xlink="http://www.w3.org/1999/xlink" content-type="dwc:institutional_code" xlink:title="Hungarian Natural History Museum, Budapest, Hungary" xlink:href="http://grbio.org/institution/hungarian-natural-history-museum" xlink:type="simple">HNHM</named-content>-collpr-917; and WD–coll–146); three juveniles on slide (slide numbers as Nr. <named-content xmlns:xlink="http://www.w3.org/1999/xlink" content-type="dwc:institutional_code" xlink:title="Hungarian Natural History Museum, Budapest, Hungary" xlink:href="http://grbio.org/institution/hungarian-natural-history-museum" xlink:type="simple">HNHM</named-content>-collpr-918; WD–coll–147 to WD–coll–148), deposited at <named-content xmlns:xlink="http://www.w3.org/1999/xlink" content-type="dwc:institutional_code" xlink:title="Hungarian Natural History Museum, Budapest, Hungary" xlink:href="http://grbio.org/institution/hungarian-natural-history-museum" xlink:type="simple">HNHM</named-content>, and in the first author’s collection at <abbrev xmlns:xlink="http://www.w3.org/1999/xlink" xlink:title="University of Sopron, Faculty of Forestry, Sopron, Hungary" id="ABBRID0ETOAI" xlink:type="simple">SOE</abbrev>.</p></tp:treatment-sec><tp:treatment-sec sec-type="redescription" id="SECID0EXOAI"><title>Redescription.</title><p><bold><italic>Habitus</italic>.</bold> Adult body length (excluding antennae) 1.20–2.49 mm (<italic>n</italic> = 7), holotype 1.20 mm (after <xref ref-type="bibr" rid="B53">Stach 1929</xref>). Body ground colour pale yellow (Fig. <xref ref-type="fig" rid="F7">7A–D</xref>). Adult colour pattern (Fig. <xref ref-type="fig" rid="F7">7A–C</xref>) characterised by a thin longitudinal stripe running along dorsal centreline, usually from <abbrev xmlns:xlink="http://www.w3.org/1999/xlink" xlink:title="thoracic tergite" id="ABBRID0EQPAI" xlink:type="simple">Th</abbrev> II to <abbrev xmlns:xlink="http://www.w3.org/1999/xlink" xlink:title="abdominal tergite" id="ABBRID0EUPAI" xlink:type="simple">Abd</abbrev> IV. Dark bluish black transverse stripes on anterior and posterior margins of <abbrev xmlns:xlink="http://www.w3.org/1999/xlink" xlink:title="thoracic tergite" id="ABBRID0EYPAI" xlink:type="simple">Th</abbrev> II, and posterior margin of <abbrev xmlns:xlink="http://www.w3.org/1999/xlink" xlink:title="thoracic tergite" id="ABBRID0E3PAI" xlink:type="simple">Th</abbrev> III to <abbrev xmlns:xlink="http://www.w3.org/1999/xlink" xlink:title="abdominal tergite" id="ABBRID0EAQAI" xlink:type="simple">Abd</abbrev> III (broadest in <abbrev xmlns:xlink="http://www.w3.org/1999/xlink" xlink:title="abdominal tergite" id="ABBRID0EEQAI" xlink:type="simple">Abd</abbrev> II). On each side of <abbrev xmlns:xlink="http://www.w3.org/1999/xlink" xlink:title="abdominal tergite" id="ABBRID0EIQAI" xlink:type="simple">Abd</abbrev> IV, four irregular, broad, separate, or connected patches. <abbrev xmlns:xlink="http://www.w3.org/1999/xlink" xlink:title="abdominal tergite" id="ABBRID0EMQAI" xlink:type="simple">Abd</abbrev> IV posteriorly with a dorsomedial rectangular patch. <abbrev xmlns:xlink="http://www.w3.org/1999/xlink" xlink:title="abdominal tergite" id="ABBRID0EQQAI" xlink:type="simple">Abd</abbrev> V with two posterolateral patches. Head with broad dark band between antenna bases also connecting to eye patches and often continued longitudinally beyond them, in some cases reaching the lateral posterior part of the head. Dark violet pigment on antennae with increasing intensity from base to apex of segments. Juveniles (Fig. <xref ref-type="fig" rid="F7">7D</xref>) with similar pattern but without irregular patches on <abbrev xmlns:xlink="http://www.w3.org/1999/xlink" xlink:title="abdominal tergite" id="ABBRID0EYQAI" xlink:type="simple">Abd</abbrev> IV. Ventral body entirely dark in most adult specimens, in one specimen only the area between legs pigmented (in juveniles, ventral side with no dark pigmentation). In adults, dark pigmentation also on coxae and manubrium.</p><fig id="F7" position="float" orientation="portrait"><object-id xmlns:xlink="http://www.w3.org/1999/xlink" content-type="doi" xlink:type="simple">10.3897/zookeys.1185.112279.figure7</object-id><object-id xmlns:xlink="http://www.w3.org/1999/xlink" content-type="arpha" xlink:type="simple">B127E7E9-9667-5BF2-8B67-0C3C013729AE</object-id><label>Figure 7.</label><caption><p><italic><tp:taxon-name><tp:taxon-name-part taxon-name-part-type="genus" reg="Entomobrya">Entomobrya</tp:taxon-name-part><tp:taxon-name-part taxon-name-part-type="species" reg="nigriventris">nigriventris.</tp:taxon-name-part></tp:taxon-name></italic> Habitus <bold>A</bold> adult specimen, dorsal view <bold>B</bold> same adult specimen, ventral view <bold>C</bold> adult specimen, dorsolateral view <bold>D</bold> juvenile specimen, dorsal view. Scale bars: 0.5 mm.</p></caption><graphic xmlns:xlink="http://www.w3.org/1999/xlink" xlink:href="zookeys-1185-321_article-112279__-g007.jpg" position="float" orientation="portrait" xlink:type="simple" id="oo_947938.jpg"><uri content-type="original_file" xlink:type="simple">https://binary.pensoft.net/fig/947938</uri></graphic></fig><p><bold><italic>Head</italic>.</bold> 8+8 eyes, GH smaller than EF (Fig. <xref ref-type="fig" rid="F8">8A</xref>). Interocular chaetotaxy with five chaetae (s, t, p, q, r). Antennae length 0.75–1.32 mm (<italic>n</italic> = 4). Antennal length to head diagonal length ratio 2.17–2.69 (<italic>n</italic> = 6). Relation of antennal joints I–IV as 1: 1.64–2:22: 1.57–2.11: 2.25–3.00 (<italic>n</italic> = 6). <abbrev xmlns:xlink="http://www.w3.org/1999/xlink" xlink:title="antennal segment" id="ABBRID0ENSAI" xlink:type="simple">Ant</abbrev> IV with bi- or trilobed apical vesicle. <abbrev xmlns:xlink="http://www.w3.org/1999/xlink" xlink:title="antennal segment" id="ABBRID0ERSAI" xlink:type="simple">Ant</abbrev> III sensillary organ composed of two sensory rods partially behind a cuticular fold, guarded by three short sensilla. Arrangement of chaetae on labrum 4/554, prelabral chaetae ciliated, posterior, median and anterior labral chaetae smooth. Labrum with four rounded labral papillae with spine-like projection (Fig. <xref ref-type="fig" rid="F8">8B</xref>). Outer maxillary palp with two smooth chaetae and three smooth sublobal chaetae. Lateral process on labial papilla E not reaching apex of papilla. Labium chaetotaxy formed by five smooth “a” chaetae and, in basal row, by ciliated chaetae M<sub>1</sub>, R, E, L<sub>1</sub>, and L<sub>2</sub> with R reduced (ratio of R/M<sub>1</sub>~0.5).</p><fig id="F8" position="float" orientation="portrait"><object-id xmlns:xlink="http://www.w3.org/1999/xlink" content-type="doi" xlink:type="simple">10.3897/zookeys.1185.112279.figure8</object-id><object-id xmlns:xlink="http://www.w3.org/1999/xlink" content-type="arpha" xlink:type="simple">DA25EFF3-2B0B-5A58-9726-CFEE2385840A</object-id><label>Figure 8.</label><caption><p><italic><tp:taxon-name><tp:taxon-name-part taxon-name-part-type="genus" reg="Entomobrya">Entomobrya</tp:taxon-name-part><tp:taxon-name-part taxon-name-part-type="species" reg="nigriventris">nigriventris</tp:taxon-name-part></tp:taxon-name></italic><bold>A</bold> head chaetotaxy <bold>B</bold> labral papillae <bold>C</bold> trochanteral organ <bold>D</bold> unguis and unguiculus of leg III <bold>E</bold> Ventral tube anterior view (left side) and posterior view (right side), circles-ciliated chaetae <bold>F</bold> Manubrial plate <bold>G</bold><abbrev xmlns:xlink="http://www.w3.org/1999/xlink" xlink:title="thoracic tergite" id="ABBRID0ECUAI" xlink:type="simple">Th</abbrev> II dorsal macrochaetotaxy <bold>H</bold><abbrev xmlns:xlink="http://www.w3.org/1999/xlink" xlink:title="abdominal tergite" id="ABBRID0EIUAI" xlink:type="simple">Abd</abbrev> II dorsal macrochaetotaxy <bold>I</bold><abbrev xmlns:xlink="http://www.w3.org/1999/xlink" xlink:title="abdominal tergite" id="ABBRID0EOUAI" xlink:type="simple">Abd</abbrev> III dorsal macrochaetotaxy <bold>J</bold><abbrev xmlns:xlink="http://www.w3.org/1999/xlink" xlink:title="abdominal tergite" id="ABBRID0EUUAI" xlink:type="simple">Abd</abbrev> IV dorsal macrochaetotaxy. Abbreviations: <abbrev xmlns:xlink="http://www.w3.org/1999/xlink" xlink:title="abdominal tergite" id="ABBRID0EYUAI" xlink:type="simple">Abd</abbrev> = abdominal tergite; <abbrev xmlns:xlink="http://www.w3.org/1999/xlink" xlink:title="thoracic tergite" id="ABBRID0E3UAI" xlink:type="simple">Th</abbrev> = thoracic tergite. Scale bars: 0.03 mm (<bold>A, D–F</bold>); 0.02 mm (<bold>B</bold>); 0.05 mm (<bold>C, G–J</bold>).</p></caption><graphic xmlns:xlink="http://www.w3.org/1999/xlink" xlink:href="zookeys-1185-321_article-112279__-g008.jpg" position="float" orientation="portrait" xlink:type="simple" id="oo_947939.jpg"><uri content-type="original_file" xlink:type="simple">https://binary.pensoft.net/fig/947939</uri></graphic></fig><p><bold><italic>Body</italic>.</bold> Ratio of <abbrev xmlns:xlink="http://www.w3.org/1999/xlink" xlink:title="abdominal tergite" id="ABBRID0ESVAI" xlink:type="simple">Abd</abbrev> IV/III length 4.00–5.89 (<italic>n</italic> = 6). No differentiated chaetae on tibiotarsus III, with exception of the smooth terminal chaeta opposite to tenent hair. Trochanteral organ with up to 19 spine-like chaetae (Fig. <xref ref-type="fig" rid="F8">8C</xref>). Unguis and unguiculus of claw III as in Fig. <xref ref-type="fig" rid="F8">8D</xref>. Unguis inner side with sub-equal paired basal teeth at 50% from the inner edge, and with two more unpaired teeth at 72% and 87% from inner edge, respectively (holotype with three inner teeth on claw III, most distal unpaired one absent). Paired lateral teeth intermediate, at level slightly below the paired internal teeth. Unpaired dorsal tooth hardly observable, located approximately at 40% of distance from base. A small pretarsal chaeta present on both anterior and posterior surfaces. Unguiculus lanceolate, outer lamella smooth. Tibiotarsal tenent hair clavate, as long as claw. Ratio of smooth terminal chaeta / unguiculus around 1. Ventral tube with 19+19 ciliate chaetae of various size and 5+5 ciliated chaetae on posterior side (Fig. <xref ref-type="fig" rid="F8">8E</xref>); lateral flap with nine ciliated and seven smooth chaetae. Manubrial plate with five or six chaetae (Fig. <xref ref-type="fig" rid="F8">8F</xref>). Length of not ringed terminal dens ~ 2× the length of mucro. Mucro with subapical tooth somewhat smaller than apical one; basal spine just reaching tip of subapical tooth.</p><p><bold><italic>Macrochaetotaxy</italic></bold> (Fig. <xref ref-type="fig" rid="F8">8A, G–J</xref>). Simplified <abbrev xmlns:xlink="http://www.w3.org/1999/xlink" xlink:title="macrochaeta" id="ABBRID0EYWAI" xlink:type="simple">Mac</abbrev> formula: 4(5)-1-0-3-1/3(4)-4(5)/2-5(7)/0-2-2/0-3(6)-1<sub>0</sub>(0)4-3(4)-2(3).</p><p>Head (Fig. <xref ref-type="fig" rid="F8">8A</xref>): H1 area with four or five <abbrev xmlns:xlink="http://www.w3.org/1999/xlink" xlink:title="macrochaeta" id="ABBRID0EEXAI" xlink:type="simple">Mac</abbrev> (An<sub>2</sub>, An<sub>3a1</sub>, An<sub>3a2</sub>, and An<sub>3</sub> always present, one additional <abbrev xmlns:xlink="http://www.w3.org/1999/xlink" xlink:title="macrochaeta" id="ABBRID0EQXAI" xlink:type="simple">Mac</abbrev> from the An series present or absent); H2 area with one <abbrev xmlns:xlink="http://www.w3.org/1999/xlink" xlink:title="macrochaeta" id="ABBRID0EUXAI" xlink:type="simple">Mac</abbrev> (A<sub>5</sub>); H3 area without <abbrev xmlns:xlink="http://www.w3.org/1999/xlink" xlink:title="macrochaeta" id="ABBRID0E1XAI" xlink:type="simple">Mac</abbrev>; H4 area with three <abbrev xmlns:xlink="http://www.w3.org/1999/xlink" xlink:title="macrochaeta" id="ABBRID0E5XAI" xlink:type="simple">Mac</abbrev> (S<sub>1</sub>, S<sub>3</sub>, S<sub>4i</sub>); H5 area with one <abbrev xmlns:xlink="http://www.w3.org/1999/xlink" xlink:title="macrochaeta" id="ABBRID0EIYAI" xlink:type="simple">Mac</abbrev> (Ps<sub>2</sub>), Ps<sub>5</sub> present as <abbrev xmlns:xlink="http://www.w3.org/1999/xlink" xlink:title="mesochaeta" id="ABBRID0EQYAI" xlink:type="simple">mes</abbrev>. Mesothorax (Fig. <xref ref-type="fig" rid="F8">8G</xref>): area T1 with three or four <abbrev xmlns:xlink="http://www.w3.org/1999/xlink" xlink:title="macrochaeta" id="ABBRID0EYYAI" xlink:type="simple">Mac</abbrev> (m<sub>1</sub>, m<sub>2</sub>, m<sub>2i</sub> always present, m<sub>2i2</sub> present or absent); T2 with four or five <abbrev xmlns:xlink="http://www.w3.org/1999/xlink" xlink:title="macrochaeta" id="ABBRID0EEZAI" xlink:type="simple">Mac</abbrev> (a<sub>5</sub>, m<sub>4</sub>, m<sub>4p</sub> always present, m<sub>4i</sub> present or absent). Abdomen: <abbrev xmlns:xlink="http://www.w3.org/1999/xlink" xlink:title="abdominal tergite" id="ABBRID0EQZAI" xlink:type="simple">Abd</abbrev> II (Fig. <xref ref-type="fig" rid="F8">8H</xref>) area A1 with two <abbrev xmlns:xlink="http://www.w3.org/1999/xlink" xlink:title="macrochaeta" id="ABBRID0EYZAI" xlink:type="simple">Mac</abbrev> (a<sub>2</sub> and a<sub>3</sub>); area A2 with 5–7 <abbrev xmlns:xlink="http://www.w3.org/1999/xlink" xlink:title="macrochaeta" id="ABBRID0EA1AI" xlink:type="simple">Mac</abbrev> (m<sub>3</sub>, m<sub>3e</sub>, m<sub>3ep</sub>, m<sub>3ei</sub>, m<sub>3ea</sub> always present, m<sub>3eai</sub> present or absent; bilaterally an additional <abbrev xmlns:xlink="http://www.w3.org/1999/xlink" xlink:title="macrochaeta" id="ABBRID0EQ1AI" xlink:type="simple">Mac</abbrev> present in one specimen); <abbrev xmlns:xlink="http://www.w3.org/1999/xlink" xlink:title="abdominal tergite" id="ABBRID0EU1AI" xlink:type="simple">Abd</abbrev> III (Fig. <xref ref-type="fig" rid="F8">8I</xref>) area A3 without <abbrev xmlns:xlink="http://www.w3.org/1999/xlink" xlink:title="macrochaeta" id="ABBRID0E31AI" xlink:type="simple">Mac</abbrev>; area A4 with two <abbrev xmlns:xlink="http://www.w3.org/1999/xlink" xlink:title="macrochaeta" id="ABBRID0EA2AI" xlink:type="simple">Mac</abbrev> (a<sub>2</sub> and a<sub>3</sub>), and area A5 with two <abbrev xmlns:xlink="http://www.w3.org/1999/xlink" xlink:title="macrochaeta" id="ABBRID0EI2AI" xlink:type="simple">Mac</abbrev> (m<sub>3</sub> and m<sub>3e</sub>); <abbrev xmlns:xlink="http://www.w3.org/1999/xlink" xlink:title="abdominal tergite" id="ABBRID0EQ2AI" xlink:type="simple">Abd</abbrev> IV (Fig. <xref ref-type="fig" rid="F8">8J</xref>) area A6 without <abbrev xmlns:xlink="http://www.w3.org/1999/xlink" xlink:title="macrochaeta" id="ABBRID0EY2AI" xlink:type="simple">Mac</abbrev>; area A7 with 3–6 <abbrev xmlns:xlink="http://www.w3.org/1999/xlink" xlink:title="macrochaeta" id="ABBRID0E32AI" xlink:type="simple">Mac</abbrev> (A<sub>3</sub>, C<sub>1</sub>, E<sub>1</sub> always present; A<sub>e3</sub>, B<sub>2</sub>, B<sub>3</sub> present or absent); area A8 with unpaired central <abbrev xmlns:xlink="http://www.w3.org/1999/xlink" xlink:title="macrochaeta" id="ABBRID0EM3AI" xlink:type="simple">Mac</abbrev> A<sub>04</sub> present or absent, and with four <abbrev xmlns:xlink="http://www.w3.org/1999/xlink" xlink:title="macrochaeta" id="ABBRID0ES3AI" xlink:type="simple">Mac</abbrev> (A<sub>4a</sub>, A<sub>e4</sub>, B<sub>4</sub>, C<sub>2a</sub>); area A9 with 3–4 <abbrev xmlns:xlink="http://www.w3.org/1999/xlink" xlink:title="macrochaeta" id="ABBRID0E53AI" xlink:type="simple">Mac</abbrev> (A<sub>5</sub>, B<sub>5</sub>, and one <abbrev xmlns:xlink="http://www.w3.org/1999/xlink" xlink:title="macrochaeta" id="ABBRID0EG4AI" xlink:type="simple">Mac</abbrev> of uncertain homology always present, A<sub>e5p</sub> present or absent); and area A10 with two or three <abbrev xmlns:xlink="http://www.w3.org/1999/xlink" xlink:title="macrochaeta" id="ABBRID0EM4AI" xlink:type="simple">Mac</abbrev> (A<sub>6</sub> and B<sub>6</sub> always present, Ae7 present or absent); sensillar formula from <abbrev xmlns:xlink="http://www.w3.org/1999/xlink" xlink:title="thoracic tergite" id="ABBRID0EU4AI" xlink:type="simple">Th</abbrev> II to <abbrev xmlns:xlink="http://www.w3.org/1999/xlink" xlink:title="abdominal tergite" id="ABBRID0EY4AI" xlink:type="simple">Abd</abbrev> V: 2,2/1,2,2,9,3; microsensillar formula from <abbrev xmlns:xlink="http://www.w3.org/1999/xlink" xlink:title="thoracic tergite" id="ABBRID0E34AI" xlink:type="simple">Th</abbrev> II. to <abbrev xmlns:xlink="http://www.w3.org/1999/xlink" xlink:title="abdominal tergite" id="ABBRID0EA5AI" xlink:type="simple">Abd</abbrev> III: 1,0/1,0,1.</p></tp:treatment-sec><tp:treatment-sec sec-type="ecology" id="SECID0EE5AI"><title>Ecology and distribution.</title><p>The type locality near the settlement Simontornya is situated on the loess ridges of the southern Transdanubian region of Hungary. According to historical maps, the area was pasture and mowed meadow centuries ago. Nowadays, the effects of intensive grazing can be observed on the grass vegetation, which consists of common species like <italic><tp:taxon-name><tp:taxon-name-part taxon-name-part-type="genus" reg="Bothriochloa">Bothriochloa</tp:taxon-name-part><tp:taxon-name-part taxon-name-part-type="species" reg="ischaemum">ischaemum</tp:taxon-name-part></tp:taxon-name></italic>, <italic><tp:taxon-name><tp:taxon-name-part taxon-name-part-type="genus" reg="Galium">Galium</tp:taxon-name-part><tp:taxon-name-part taxon-name-part-type="species" reg="verum">verum</tp:taxon-name-part></tp:taxon-name></italic>, <italic><tp:taxon-name><tp:taxon-name-part taxon-name-part-type="genus" reg="Salvia">Salvia</tp:taxon-name-part><tp:taxon-name-part taxon-name-part-type="species" reg="pratensis">pratensis</tp:taxon-name-part></tp:taxon-name></italic> (Fig. <xref ref-type="fig" rid="F9">9</xref>). Based on the habitat and climatic characteristics, the species can be considered xerophilic. Notably, we also detected some of the co-existent species Ferenc Pillich collected together with <italic><tp:taxon-name><tp:taxon-name-part taxon-name-part-type="genus" reg="Entomobrya">E.</tp:taxon-name-part><tp:taxon-name-part taxon-name-part-type="species" reg="nigriventris">nigriventris</tp:taxon-name-part></tp:taxon-name></italic> and sent to Jan Stach for determination. These include species Stach described together with <italic><tp:taxon-name><tp:taxon-name-part taxon-name-part-type="genus" reg="Entomobrya">E.</tp:taxon-name-part><tp:taxon-name-part taxon-name-part-type="species" reg="nigriventris">nigriventris</tp:taxon-name-part></tp:taxon-name></italic> in the same paper (<xref ref-type="bibr" rid="B53">Stach 1929</xref>): <italic><tp:taxon-name><tp:taxon-name-part taxon-name-part-type="genus" reg="Orchesella">Orchesella</tp:taxon-name-part><tp:taxon-name-part taxon-name-part-type="species" reg="hungarica">hungarica</tp:taxon-name-part></tp:taxon-name></italic> Stach, 1929 and <italic><tp:taxon-name><tp:taxon-name-part taxon-name-part-type="genus" reg="Pseudosira">Pseudosira</tp:taxon-name-part><tp:taxon-name-part taxon-name-part-type="species" reg="pillichi">pillichi</tp:taxon-name-part></tp:taxon-name></italic> Stach, 1929, recently synonymised with <italic><tp:taxon-name><tp:taxon-name-part taxon-name-part-type="genus" reg="Seira">Seira</tp:taxon-name-part><tp:taxon-name-part taxon-name-part-type="species" reg="pallidipes">pallidipes</tp:taxon-name-part></tp:taxon-name></italic> Reuter, 1895 (<xref ref-type="bibr" rid="B68">Winkler and Dányi 2017</xref>), as well as other <italic><tp:taxon-name><tp:taxon-name-part taxon-name-part-type="genus" reg="Entomobrya">Entomobrya</tp:taxon-name-part></tp:taxon-name></italic> species such as <italic><tp:taxon-name><tp:taxon-name-part taxon-name-part-type="genus" reg="Entomobrya">E.</tp:taxon-name-part><tp:taxon-name-part taxon-name-part-type="species" reg="handschini">handschini</tp:taxon-name-part></tp:taxon-name></italic> Stach, 1922 and <italic><tp:taxon-name><tp:taxon-name-part taxon-name-part-type="genus" reg="Entomobrya">E.</tp:taxon-name-part><tp:taxon-name-part taxon-name-part-type="species" reg="quinquelineata">quinquelineata</tp:taxon-name-part></tp:taxon-name></italic> Börner, 1901.</p><fig id="F9" position="float" orientation="portrait"><object-id xmlns:xlink="http://www.w3.org/1999/xlink" content-type="doi" xlink:type="simple">10.3897/zookeys.1185.112279.figure9</object-id><object-id xmlns:xlink="http://www.w3.org/1999/xlink" content-type="arpha" xlink:type="simple">E9918F90-183B-5385-B7B1-263BE61739F4</object-id><label>Figure 9.</label><caption><p><italic><tp:taxon-name><tp:taxon-name-part taxon-name-part-type="genus" reg="Entomobrya">Entomobrya</tp:taxon-name-part><tp:taxon-name-part taxon-name-part-type="species" reg="nigriventris">nigriventris.</tp:taxon-name-part></tp:taxon-name></italic> Type locality (Simontornya, Hungary).</p></caption><graphic xmlns:xlink="http://www.w3.org/1999/xlink" xlink:href="zookeys-1185-321_article-112279__-g009.jpg" position="float" orientation="portrait" xlink:type="simple" id="oo_947940.jpg"><uri content-type="original_file" xlink:type="simple">https://binary.pensoft.net/fig/947940</uri></graphic></fig><p>Until now, <italic><tp:taxon-name><tp:taxon-name-part taxon-name-part-type="genus" reg="Entomobrya">E.</tp:taxon-name-part><tp:taxon-name-part taxon-name-part-type="species" reg="nigriventris">nigriventris</tp:taxon-name-part></tp:taxon-name></italic> has been known only from its type locality in Hungary (Simontornya). Although the species has been frequently reported from open sand steppes in Central Hungary (<xref ref-type="bibr" rid="B24">Hornung 1986</xref>; <xref ref-type="bibr" rid="B34">Loksa 1987</xref>; <xref ref-type="bibr" rid="B61">Traser 2002</xref>; <xref ref-type="bibr" rid="B62">Traser and Horváth-Szováti 2006</xref>; <xref ref-type="bibr" rid="B18">Flórián et al. 2019</xref>), these observations covered another species described in this article as <italic><tp:taxon-name><tp:taxon-name-part taxon-name-part-type="genus" reg="Entomobrya">E.</tp:taxon-name-part><tp:taxon-name-part taxon-name-part-type="species" reg="arenaria">arenaria</tp:taxon-name-part></tp:taxon-name></italic> sp. nov.. <xref ref-type="bibr" rid="B63">Traser et al. (2006)</xref> reported the species from West Hungary in a moss habitat, but re-examining their collected material proved this observation erroneous. In Spain, <xref ref-type="bibr" rid="B1">Arbea and Jordana (1985)</xref> detected a species (<tp:taxon-name><tp:taxon-name-part taxon-name-part-type="genus" reg="Entomobrya">E.</tp:taxon-name-part><tp:taxon-name-part taxon-name-part-type="uncertainty-rank">cf.</tp:taxon-name-part><tp:taxon-name-part taxon-name-part-type="species" reg="nigriventris">nigriventris</tp:taxon-name-part></tp:taxon-name>) that shows similarities based on the colour pattern. On the other hand, considering its habitat (beech forest, with moss cover in the more open parts), it is likely to represent another species.</p></tp:treatment-sec><tp:treatment-sec sec-type="remarks" id="SECID0EEFBI"><title>Remarks.</title><p><italic><tp:taxon-name><tp:taxon-name-part taxon-name-part-type="genus" reg="Entomobrya">Entomobrya</tp:taxon-name-part><tp:taxon-name-part taxon-name-part-type="species" reg="nigriventris">nigriventris</tp:taxon-name-part></tp:taxon-name></italic> was described based on a single specimen (<xref ref-type="bibr" rid="B53">Stach 1929</xref>), which entails the problem that the natural variability of the diagnostic characters cannot be determined. In addition to the new and essential information on the chaetotaxy and its variations, the examination of the newly collected specimens also allowed us to describe the size range and the colour pattern from the juvenile to the adult stage. Some of the already known characters (colour pattern, morphology of labral papillae, lateral process) are in accordance with the original description (<xref ref-type="bibr" rid="B53">Stach 1929</xref>) and later redescriptions (<xref ref-type="bibr" rid="B55">Stach 1963</xref>; <xref ref-type="bibr" rid="B25">Jordana 2012</xref>) based on the holotype. Morphology of <abbrev xmlns:xlink="http://www.w3.org/1999/xlink" xlink:title="antennal segment" id="ABBRID0EFGBI" xlink:type="simple">Ant</abbrev> IV apical bulb can be bi- or trilobed (we found both variations in the newly collected specimens); in the holotype, it is trilobed (<xref ref-type="bibr" rid="B55">Stach 1963</xref>). This moderate intraspecific variation has already been reported in other <italic><tp:taxon-name><tp:taxon-name-part taxon-name-part-type="genus" reg="Entomobrya">Entomobrya</tp:taxon-name-part></tp:taxon-name></italic> species (<xref ref-type="bibr" rid="B32">Katz et al. 2015</xref>). However, there is a difference regarding the morphology of the claw III that must be mentioned. In the case of the holotype, the number of inner teeth on the claw is three, with only one (medial) unpaired tooth, while the apical unpaired tooth is reported to be absent (<xref ref-type="bibr" rid="B55">Stach 1963</xref>; <xref ref-type="bibr" rid="B25">Jordana 2012</xref>). In the freshly collected specimens from the type locality, an additional minute apical tooth was always present. This variability, although not common, may occur in <italic><tp:taxon-name><tp:taxon-name-part taxon-name-part-type="genus" reg="Entomobrya">Entomobrya</tp:taxon-name-part></tp:taxon-name></italic> (<xref ref-type="bibr" rid="B28">Jordana and Baquero 2006</xref>) and other derived genera of <tp:taxon-name><tp:taxon-name-part taxon-name-part-type="suborder">Entomobryomorpha</tp:taxon-name-part></tp:taxon-name>, such as <italic><tp:taxon-name><tp:taxon-name-part taxon-name-part-type="genus" reg="Lepidocyrtus">Lepidocyrtus</tp:taxon-name-part></tp:taxon-name></italic> (e.g., <xref ref-type="bibr" rid="B38">Mateos 2008</xref>; <xref ref-type="bibr" rid="B67">Winkler 2017</xref>), <italic><tp:taxon-name><tp:taxon-name-part taxon-name-part-type="genus" reg="Pseudosinella">Pseudosinella</tp:taxon-name-part></tp:taxon-name></italic> (<xref ref-type="bibr" rid="B69">Winkler and Mateos 2018</xref>), and <italic><tp:taxon-name><tp:taxon-name-part taxon-name-part-type="genus" reg="Heteromurus">Heteromurus</tp:taxon-name-part></tp:taxon-name></italic> (<xref ref-type="bibr" rid="B72">Yoosefi Lafooraki and Shayanmehr 2014</xref>). It is also worth noting that <xref ref-type="bibr" rid="B55">Stach (1963)</xref> reported <italic><tp:taxon-name><tp:taxon-name-part taxon-name-part-type="genus" reg="Entomobrya">E.</tp:taxon-name-part><tp:taxon-name-part taxon-name-part-type="species" reg="quinquelineata">quinquelineata</tp:taxon-name-part></tp:taxon-name></italic> as a species with three inner teeth, while the original description (<xref ref-type="bibr" rid="B9">Börner 1901</xref>) and its redescriptions (<xref ref-type="bibr" rid="B2">Baquero and Jordana 2008</xref>; <xref ref-type="bibr" rid="B25">Jordana 2012</xref>) do not mention the absence of the apical unpaired tooth.</p><p>Apart from the dark ventral side and the presence of the longitudinal thin stripe running along the dorsal centreline, the colour pattern of <italic><tp:taxon-name><tp:taxon-name-part taxon-name-part-type="genus" reg="Entomobrya">E.</tp:taxon-name-part><tp:taxon-name-part taxon-name-part-type="species" reg="nigriventris">nigriventris</tp:taxon-name-part></tp:taxon-name></italic> is very close to <italic><tp:taxon-name><tp:taxon-name-part taxon-name-part-type="genus" reg="Entomobrya">E.</tp:taxon-name-part><tp:taxon-name-part taxon-name-part-type="species" reg="strigata">strigata</tp:taxon-name-part></tp:taxon-name></italic> Stach, 1963, originally described from Poland (<xref ref-type="bibr" rid="B55">Stach 1963</xref>). It can be, however, distinguished by the morphology of labral papillae (with spine-like projection in <italic><tp:taxon-name><tp:taxon-name-part taxon-name-part-type="genus" reg="Entomobrya">E.</tp:taxon-name-part><tp:taxon-name-part taxon-name-part-type="species" reg="nigriventris">nigriventris</tp:taxon-name-part></tp:taxon-name></italic> and with plain surface in <italic><tp:taxon-name><tp:taxon-name-part taxon-name-part-type="genus" reg="Entomobrya">E.</tp:taxon-name-part><tp:taxon-name-part taxon-name-part-type="species" reg="strigata">strigata</tp:taxon-name-part></tp:taxon-name></italic> sensu <xref ref-type="bibr" rid="B55">Stach (1963)</xref>). The holotype of <italic><tp:taxon-name><tp:taxon-name-part taxon-name-part-type="genus" reg="Entomobrya">E.</tp:taxon-name-part><tp:taxon-name-part taxon-name-part-type="species" reg="strigata">strigata</tp:taxon-name-part></tp:taxon-name></italic> is reported to be lost; therefore, to describe the dorsal macrochaetotaxy and additional characters missing from the original description, specimens collected in Armenia were used by <xref ref-type="bibr" rid="B25">Jordana (2012)</xref>. This allowed us to observe further differences between the two species in the chaetotaxy. The head <abbrev xmlns:xlink="http://www.w3.org/1999/xlink" xlink:title="macrochaeta" id="ABBRID0EVLBI" xlink:type="simple">Mac</abbrev> formula differs slightly in <italic><tp:taxon-name><tp:taxon-name-part taxon-name-part-type="genus" reg="Entomobrya">E.</tp:taxon-name-part><tp:taxon-name-part taxon-name-part-type="species" reg="strigata">strigata</tp:taxon-name-part></tp:taxon-name></italic>, with more <abbrev xmlns:xlink="http://www.w3.org/1999/xlink" xlink:title="macrochaeta" id="ABBRID0EEMBI" xlink:type="simple">Mac</abbrev> in the H2 and H5 areas. In contrast, there are fewer <abbrev xmlns:xlink="http://www.w3.org/1999/xlink" xlink:title="macrochaeta" id="ABBRID0EIMBI" xlink:type="simple">Mac</abbrev> in the area T1 of <abbrev xmlns:xlink="http://www.w3.org/1999/xlink" xlink:title="thoracic tergite" id="ABBRID0EMMBI" xlink:type="simple">Th</abbrev> II and in the area A8 of <abbrev xmlns:xlink="http://www.w3.org/1999/xlink" xlink:title="abdominal tergite" id="ABBRID0EQMBI" xlink:type="simple">Abd</abbrev> IV, and there are fewer chaetae also in the manubrial plate (Table <xref ref-type="table" rid="T1">1</xref>).</p></tp:treatment-sec><tp:treatment-sec><!--Section generated to contain objects referenced in tp:taxon-treatment.--><table-wrap id="T1" position="float" orientation="portrait"><label>Table 1.</label><caption><p>Set of diagnostic morphological characters of <italic><tp:taxon-name><tp:taxon-name-part taxon-name-part-type="genus" reg="Entomobrya">Entomobrya</tp:taxon-name-part></tp:taxon-name></italic> species most similar to <italic><tp:taxon-name><tp:taxon-name-part taxon-name-part-type="genus" reg="Entomobrya">E.</tp:taxon-name-part><tp:taxon-name-part taxon-name-part-type="species" reg="arenaria">arenaria</tp:taxon-name-part></tp:taxon-name></italic> sp. nov. in terms of <abbrev xmlns:xlink="http://www.w3.org/1999/xlink" xlink:title="abdominal tergite" id="ABBRID0EPAAG" xlink:type="simple">Abd</abbrev> II–III macrochaetotaxy (<italic><tp:taxon-name><tp:taxon-name-part taxon-name-part-type="genus" reg="Entomobrya">E.</tp:taxon-name-part><tp:taxon-name-part taxon-name-part-type="species" reg="armeniensis">armeniensis</tp:taxon-name-part></tp:taxon-name></italic>, <italic><tp:taxon-name><tp:taxon-name-part taxon-name-part-type="genus" reg="Entomobrya">E.</tp:taxon-name-part><tp:taxon-name-part taxon-name-part-type="species" reg="cheni">cheni</tp:taxon-name-part></tp:taxon-name></italic>, <italic><tp:taxon-name><tp:taxon-name-part taxon-name-part-type="genus" reg="Entomobrya">E.</tp:taxon-name-part><tp:taxon-name-part taxon-name-part-type="species" reg="handschini">handschini</tp:taxon-name-part></tp:taxon-name></italic>, <italic><tp:taxon-name><tp:taxon-name-part taxon-name-part-type="genus" reg="Entomobrya">E.</tp:taxon-name-part><tp:taxon-name-part taxon-name-part-type="species" reg="hirsutothorax">hirsutothorax</tp:taxon-name-part></tp:taxon-name></italic>, <italic><tp:taxon-name><tp:taxon-name-part taxon-name-part-type="genus" reg="Entomobrya">E.</tp:taxon-name-part><tp:taxon-name-part taxon-name-part-type="species" reg="kuznetsovae">kuznetsovae</tp:taxon-name-part></tp:taxon-name></italic>, <italic><tp:taxon-name><tp:taxon-name-part taxon-name-part-type="genus" reg="Entomobrya">E.</tp:taxon-name-part><tp:taxon-name-part taxon-name-part-type="species" reg="murreensis">murreensis</tp:taxon-name-part></tp:taxon-name></italic>, <italic><tp:taxon-name><tp:taxon-name-part taxon-name-part-type="genus" reg="Entomobrya">E.</tp:taxon-name-part><tp:taxon-name-part taxon-name-part-type="species" reg="nigriventris">nigriventris</tp:taxon-name-part></tp:taxon-name></italic>, <italic><tp:taxon-name><tp:taxon-name-part taxon-name-part-type="genus" reg="Entomobrya">E.</tp:taxon-name-part><tp:taxon-name-part taxon-name-part-type="species" reg="pazaristei">pazaristei</tp:taxon-name-part></tp:taxon-name></italic>, <italic><tp:taxon-name><tp:taxon-name-part taxon-name-part-type="genus" reg="Entomobrya">E.</tp:taxon-name-part><tp:taxon-name-part taxon-name-part-type="species" reg="strigata">strigata</tp:taxon-name-part></tp:taxon-name></italic>, <italic><tp:taxon-name><tp:taxon-name-part taxon-name-part-type="genus" reg="Entomobrya">E.</tp:taxon-name-part><tp:taxon-name-part taxon-name-part-type="species" reg="taigicola">taigicola</tp:taxon-name-part></tp:taxon-name></italic>) and dorsal colour pattern (<italic><tp:taxon-name><tp:taxon-name-part taxon-name-part-type="genus" reg="Entomobrya">E.</tp:taxon-name-part><tp:taxon-name-part taxon-name-part-type="species" reg="violaceolineata">violaceolineata</tp:taxon-name-part></tp:taxon-name></italic>).</p></caption><table id="TID0EP3AI" rules="all"><tbody><tr><th rowspan="1" colspan="1"/><th rowspan="1" colspan="1">
                    <italic>
                      <tp:taxon-name><tp:taxon-name-part taxon-name-part-type="genus" reg="Entomobrya">E.</tp:taxon-name-part><tp:taxon-name-part taxon-name-part-type="species" reg="armeniensis">armeniensis</tp:taxon-name-part></tp:taxon-name>
                    </italic>
                  </th><th rowspan="1" colspan="1">
                    <italic>
                      <tp:taxon-name><tp:taxon-name-part taxon-name-part-type="genus" reg="Entomobrya">E.</tp:taxon-name-part><tp:taxon-name-part taxon-name-part-type="species" reg="cheni">cheni</tp:taxon-name-part></tp:taxon-name>
                    </italic>
                  </th><th rowspan="1" colspan="1">
                    <italic>
                      <tp:taxon-name><tp:taxon-name-part taxon-name-part-type="genus" reg="Entomobrya">E.</tp:taxon-name-part><tp:taxon-name-part taxon-name-part-type="species" reg="handschini">handschini</tp:taxon-name-part></tp:taxon-name>
                    </italic>
                  </th><th rowspan="1" colspan="1">
                    <italic>
                      <tp:taxon-name><tp:taxon-name-part taxon-name-part-type="genus" reg="Entomobrya">E.</tp:taxon-name-part><tp:taxon-name-part taxon-name-part-type="species" reg="hirsutothorax">hirsutothorax</tp:taxon-name-part></tp:taxon-name>
                    </italic>
                  </th><th rowspan="1" colspan="1">
                    <italic>
                      <tp:taxon-name><tp:taxon-name-part taxon-name-part-type="genus" reg="Entomobrya">E.</tp:taxon-name-part><tp:taxon-name-part taxon-name-part-type="species" reg="kuznetsovae">kuznetsovae</tp:taxon-name-part></tp:taxon-name>
                    </italic>
                  </th><th rowspan="1" colspan="1">
                    <italic>
                      <tp:taxon-name><tp:taxon-name-part taxon-name-part-type="genus" reg="Entomobrya">E.</tp:taxon-name-part><tp:taxon-name-part taxon-name-part-type="species" reg="murreensis">murreensis</tp:taxon-name-part></tp:taxon-name>
                    </italic>
                  </th><th rowspan="1" colspan="1">
                    <italic>
                      <tp:taxon-name><tp:taxon-name-part taxon-name-part-type="genus" reg="Entomobrya">E.</tp:taxon-name-part><tp:taxon-name-part taxon-name-part-type="species" reg="nigriventris">nigriventris</tp:taxon-name-part></tp:taxon-name>
                    </italic>
                  </th><th rowspan="1" colspan="1">
                    <italic>
                      <tp:taxon-name><tp:taxon-name-part taxon-name-part-type="genus" reg="Entomobrya">E.</tp:taxon-name-part><tp:taxon-name-part taxon-name-part-type="species" reg="pazaristei">pazaristei</tp:taxon-name-part></tp:taxon-name>
                    </italic>
                  </th><th rowspan="1" colspan="1">
                    <italic>
                      <tp:taxon-name><tp:taxon-name-part taxon-name-part-type="genus" reg="Entomobrya">E.</tp:taxon-name-part><tp:taxon-name-part taxon-name-part-type="species" reg="strigata">strigata</tp:taxon-name-part></tp:taxon-name>
                    </italic>
                  </th><th rowspan="1" colspan="1">
                    <italic>
                      <tp:taxon-name><tp:taxon-name-part taxon-name-part-type="genus" reg="Entomobrya">E.</tp:taxon-name-part><tp:taxon-name-part taxon-name-part-type="species" reg="taigicola">taigicola</tp:taxon-name-part></tp:taxon-name>
                    </italic>
                  </th><th rowspan="1" colspan="1">
                    <italic>
                      <tp:taxon-name><tp:taxon-name-part taxon-name-part-type="genus" reg="Entomobrya">E.</tp:taxon-name-part><tp:taxon-name-part taxon-name-part-type="species" reg="violaceolineata">violaceolineata</tp:taxon-name-part></tp:taxon-name>
                    </italic>
                  </th><th rowspan="1" colspan="1"><italic><tp:taxon-name><tp:taxon-name-part taxon-name-part-type="genus" reg="Entomobrya">E.</tp:taxon-name-part><tp:taxon-name-part taxon-name-part-type="species" reg="arenaria">arenaria</tp:taxon-name-part></tp:taxon-name></italic> sp. nov.</th></tr><tr><td rowspan="1" colspan="1">
                    <bold>Ch1</bold>
                  </td><td rowspan="1" colspan="1">4*</td><td rowspan="1" colspan="1">3*</td><td rowspan="1" colspan="1">3(4)*</td><td rowspan="1" colspan="1">3(4)*</td><td rowspan="1" colspan="1">3*</td><td rowspan="1" colspan="1">4*</td><td rowspan="1" colspan="1">4(5)</td><td rowspan="1" colspan="1">2*</td><td rowspan="1" colspan="1">4*</td><td rowspan="1" colspan="1">3*</td><td rowspan="1" colspan="1">3*</td><td rowspan="1" colspan="1">5(6)</td></tr><tr><td rowspan="1" colspan="1">
                    <bold>Ch2</bold>
                  </td><td rowspan="1" colspan="1">1</td><td rowspan="1" colspan="1">1</td><td rowspan="1" colspan="1">1</td><td rowspan="1" colspan="1">1</td><td rowspan="1" colspan="1">1</td><td rowspan="1" colspan="1">2</td><td rowspan="1" colspan="1">1</td><td rowspan="1" colspan="1">2</td><td rowspan="1" colspan="1">2</td><td rowspan="1" colspan="1">3*</td><td rowspan="1" colspan="1">1</td><td rowspan="1" colspan="1">1(2)</td></tr><tr><td rowspan="1" colspan="1">
                    <bold>Ch3</bold>
                  </td><td rowspan="1" colspan="1">0</td><td rowspan="1" colspan="1">0</td><td rowspan="1" colspan="1">0</td><td rowspan="1" colspan="1">0</td><td rowspan="1" colspan="1">0</td><td rowspan="1" colspan="1">0</td><td rowspan="1" colspan="1">0</td><td rowspan="1" colspan="1">0</td><td rowspan="1" colspan="1">0</td><td rowspan="1" colspan="1">0</td><td rowspan="1" colspan="1">0</td><td rowspan="1" colspan="1">0</td></tr><tr><td rowspan="1" colspan="1">
                    <bold>Ch4</bold>
                  </td><td rowspan="1" colspan="1">3</td><td rowspan="1" colspan="1">3</td><td rowspan="1" colspan="1">3</td><td rowspan="1" colspan="1">3</td><td rowspan="1" colspan="1">3</td><td rowspan="1" colspan="1">3</td><td rowspan="1" colspan="1">3</td><td rowspan="1" colspan="1">3</td><td rowspan="1" colspan="1">3</td><td rowspan="1" colspan="1">3</td><td rowspan="1" colspan="1">1*</td><td rowspan="1" colspan="1">3</td></tr><tr><td rowspan="1" colspan="1">
                    <bold>Ch5</bold>
                  </td><td rowspan="1" colspan="1">2</td><td rowspan="1" colspan="1">2</td><td rowspan="1" colspan="1">2</td><td rowspan="1" colspan="1">2</td><td rowspan="1" colspan="1">2</td><td rowspan="1" colspan="1">3*</td><td rowspan="1" colspan="1">1*</td><td rowspan="1" colspan="1">3*</td><td rowspan="1" colspan="1">2(3)</td><td rowspan="1" colspan="1">2</td><td rowspan="1" colspan="1">3*</td><td rowspan="1" colspan="1">2</td></tr><tr><td rowspan="1" colspan="1">
                    <bold>Ch6</bold>
                  </td><td rowspan="1" colspan="1">3</td><td rowspan="1" colspan="1">3</td><td rowspan="1" colspan="1">3</td><td rowspan="1" colspan="1">3</td><td rowspan="1" colspan="1">3</td><td rowspan="1" colspan="1">3</td><td rowspan="1" colspan="1">3</td><td rowspan="1" colspan="1">3</td><td rowspan="1" colspan="1">1<sup>1</sup> or 2-3<sup>2</sup></td><td rowspan="1" colspan="1">
                    <abbrev xmlns:xlink="http://www.w3.org/1999/xlink" xlink:title="information not available" id="ABBRID0EJSAG" xlink:type="simple">na</abbrev>
                  </td><td rowspan="1" colspan="1">2*</td><td rowspan="1" colspan="1">3</td></tr><tr><td rowspan="1" colspan="1">
                    <bold>Ch7</bold>
                  </td><td rowspan="1" colspan="1">2</td><td rowspan="1" colspan="1">2</td><td rowspan="1" colspan="1">2</td><td rowspan="1" colspan="1">2</td><td rowspan="1" colspan="1">2</td><td rowspan="1" colspan="1">2</td><td rowspan="1" colspan="1">2</td><td rowspan="1" colspan="1">2</td><td rowspan="1" colspan="1">2</td><td rowspan="1" colspan="1">2</td><td rowspan="1" colspan="1">2</td><td rowspan="1" colspan="1">2</td></tr><tr><td rowspan="1" colspan="1">
                    <bold>Ch8</bold>
                  </td><td rowspan="1" colspan="1">1*</td><td rowspan="1" colspan="1">
                    <abbrev xmlns:xlink="http://www.w3.org/1999/xlink" xlink:title="information not available" id="ABBRID0EMUAG" xlink:type="simple">na</abbrev>
                  </td><td rowspan="1" colspan="1">3</td><td rowspan="1" colspan="1">1*</td><td rowspan="1" colspan="1">1*</td><td rowspan="1" colspan="1">2*</td><td rowspan="1" colspan="1">2-3</td><td rowspan="1" colspan="1">1*</td><td rowspan="1" colspan="1">2*</td><td rowspan="1" colspan="1">1*</td><td rowspan="1" colspan="1">1<sup>1</sup> or 2<sup>2</sup> *</td><td rowspan="1" colspan="1">3</td></tr><tr><td rowspan="1" colspan="1">
                    <bold>Ch9</bold>
                  </td><td rowspan="1" colspan="1">1*</td><td rowspan="1" colspan="1">
                    <abbrev xmlns:xlink="http://www.w3.org/1999/xlink" xlink:title="information not available" id="ABBRID0EBWAG" xlink:type="simple">na</abbrev>
                  </td><td rowspan="1" colspan="1">2</td><td rowspan="1" colspan="1">1-2</td><td rowspan="1" colspan="1">2</td><td rowspan="1" colspan="1">1*</td><td rowspan="1" colspan="1">2</td><td rowspan="1" colspan="1">2</td><td rowspan="1" colspan="1">2</td><td rowspan="1" colspan="1">2</td><td rowspan="1" colspan="1">2</td><td rowspan="1" colspan="1">2</td></tr><tr><td rowspan="1" colspan="1">
                    <bold>Ch11</bold>
                  </td><td rowspan="1" colspan="1">2*</td><td rowspan="1" colspan="1">4</td><td rowspan="1" colspan="1">4</td><td rowspan="1" colspan="1">7(9)*</td><td rowspan="1" colspan="1">6*</td><td rowspan="1" colspan="1">7(8)*</td><td rowspan="1" colspan="1">4</td><td rowspan="1" colspan="1">8*</td><td rowspan="1" colspan="1">3*</td><td rowspan="1" colspan="1">6*</td><td rowspan="1" colspan="1">4</td><td rowspan="1" colspan="1">4(5)</td></tr><tr><td rowspan="1" colspan="1">
                    <bold>Ch12</bold>
                  </td><td rowspan="1" colspan="1">6</td><td rowspan="1" colspan="1">6</td><td rowspan="1" colspan="1">5(6)</td><td rowspan="1" colspan="1">7(11)*</td><td rowspan="1" colspan="1">6</td><td rowspan="1" colspan="1">3*</td><td rowspan="1" colspan="1">5</td><td rowspan="1" colspan="1">5</td><td rowspan="1" colspan="1">5</td><td rowspan="1" colspan="1">6</td><td rowspan="1" colspan="1">3*</td><td rowspan="1" colspan="1">5(6)</td></tr><tr><td rowspan="1" colspan="1">
                    <bold>Ch14</bold>
                  </td><td rowspan="1" colspan="1">4</td><td rowspan="1" colspan="1">4</td><td rowspan="1" colspan="1">4</td><td rowspan="1" colspan="1">4</td><td rowspan="1" colspan="1">4</td><td rowspan="1" colspan="1">4</td><td rowspan="1" colspan="1">3-4</td><td rowspan="1" colspan="1">4</td><td rowspan="1" colspan="1">4</td><td rowspan="1" colspan="1">4</td><td rowspan="1" colspan="1">4</td><td rowspan="1" colspan="1">4</td></tr><tr><td rowspan="1" colspan="1">
                    <bold>Ch15</bold>
                  </td><td rowspan="1" colspan="1">2</td><td rowspan="1" colspan="1">2</td><td rowspan="1" colspan="1">2</td><td rowspan="1" colspan="1">2</td><td rowspan="1" colspan="1">2</td><td rowspan="1" colspan="1">1*</td><td rowspan="1" colspan="1">2</td><td rowspan="1" colspan="1">1*</td><td rowspan="1" colspan="1">2</td><td rowspan="1" colspan="1">2</td><td rowspan="1" colspan="1">1*</td><td rowspan="1" colspan="1">2</td></tr><tr><td rowspan="1" colspan="1">
                    <bold>Ch17</bold>
                  </td><td rowspan="1" colspan="1">0*</td><td rowspan="1" colspan="1">0*</td><td rowspan="1" colspan="1">0*</td><td rowspan="1" colspan="1">0*</td><td rowspan="1" colspan="1">0*</td><td rowspan="1" colspan="1">0*</td><td rowspan="1" colspan="1">0*</td><td rowspan="1" colspan="1">0*</td><td rowspan="1" colspan="1">0*</td><td rowspan="1" colspan="1">0*</td><td rowspan="1" colspan="1">0*</td><td rowspan="1" colspan="1">1</td></tr><tr><td rowspan="1" colspan="1">
                    <bold>Ch18</bold>
                  </td><td rowspan="1" colspan="1">2</td><td rowspan="1" colspan="1">2</td><td rowspan="1" colspan="1">2</td><td rowspan="1" colspan="1">2</td><td rowspan="1" colspan="1">2</td><td rowspan="1" colspan="1">2</td><td rowspan="1" colspan="1">2</td><td rowspan="1" colspan="1">2</td><td rowspan="1" colspan="1">2</td><td rowspan="1" colspan="1">2</td><td rowspan="1" colspan="1">2</td><td rowspan="1" colspan="1">2</td></tr><tr><td rowspan="1" colspan="1">
                    <bold>Ch19</bold>
                  </td><td rowspan="1" colspan="1">7*</td><td rowspan="1" colspan="1">5(6-7)</td><td rowspan="1" colspan="1">5</td><td rowspan="1" colspan="1">4(5)</td><td rowspan="1" colspan="1">5</td><td rowspan="1" colspan="1">7*</td><td rowspan="1" colspan="1">5</td><td rowspan="1" colspan="1">5</td><td rowspan="1" colspan="1">5(7)</td><td rowspan="1" colspan="1">5</td><td rowspan="1" colspan="1">2*</td><td rowspan="1" colspan="1">5(6)</td></tr><tr><td rowspan="1" colspan="1">
                    <bold>Ch20</bold>
                  </td><td rowspan="1" colspan="1">0(1)</td><td rowspan="1" colspan="1">0</td><td rowspan="1" colspan="1">0</td><td rowspan="1" colspan="1">0</td><td rowspan="1" colspan="1">0</td><td rowspan="1" colspan="1">0</td><td rowspan="1" colspan="1">0</td><td rowspan="1" colspan="1">0</td><td rowspan="1" colspan="1">0</td><td rowspan="1" colspan="1">0</td><td rowspan="1" colspan="1">1*</td><td rowspan="1" colspan="1">0</td></tr><tr><td rowspan="1" colspan="1">
                    <bold>Ch21</bold>
                  </td><td rowspan="1" colspan="1">2</td><td rowspan="1" colspan="1">2</td><td rowspan="1" colspan="1">2</td><td rowspan="1" colspan="1">2</td><td rowspan="1" colspan="1">2</td><td rowspan="1" colspan="1">2</td><td rowspan="1" colspan="1">2</td><td rowspan="1" colspan="1">2</td><td rowspan="1" colspan="1">2</td><td rowspan="1" colspan="1">2</td><td rowspan="1" colspan="1">2</td><td rowspan="1" colspan="1">2</td></tr><tr><td rowspan="1" colspan="1">
                    <bold>Ch22</bold>
                  </td><td rowspan="1" colspan="1">2</td><td rowspan="1" colspan="1">2</td><td rowspan="1" colspan="1">2</td><td rowspan="1" colspan="1">2</td><td rowspan="1" colspan="1">2</td><td rowspan="1" colspan="1">2</td><td rowspan="1" colspan="1">2</td><td rowspan="1" colspan="1">2</td><td rowspan="1" colspan="1">2</td><td rowspan="1" colspan="1">2</td><td rowspan="1" colspan="1">1*</td><td rowspan="1" colspan="1">2</td></tr><tr><td rowspan="1" colspan="1">
                    <bold>Ch23</bold>
                  </td><td rowspan="1" colspan="1">0</td><td rowspan="1" colspan="1">0</td><td rowspan="1" colspan="1">0</td><td rowspan="1" colspan="1">0</td><td rowspan="1" colspan="1">3*</td><td rowspan="1" colspan="1">5*</td><td rowspan="1" colspan="1">0</td><td rowspan="1" colspan="1">9*</td><td rowspan="1" colspan="1">0</td><td rowspan="1" colspan="1">0</td><td rowspan="1" colspan="1">0</td><td rowspan="1" colspan="1">0</td></tr><tr><td rowspan="1" colspan="1">
                    <bold>Ch24</bold>
                  </td><td rowspan="1" colspan="1">0</td><td rowspan="1" colspan="1">0</td><td rowspan="1" colspan="1">0(1)</td><td rowspan="1" colspan="1">0</td><td rowspan="1" colspan="1">0</td><td rowspan="1" colspan="1">0</td><td rowspan="1" colspan="1">0</td><td rowspan="1" colspan="1">1*</td><td rowspan="1" colspan="1">0</td><td rowspan="1" colspan="1">0</td><td rowspan="1" colspan="1">0</td><td rowspan="1" colspan="1">0</td></tr><tr><td rowspan="1" colspan="1">
                    <bold>Ch25</bold>
                  </td><td rowspan="1" colspan="1">6</td><td rowspan="1" colspan="1">7(11)*</td><td rowspan="1" colspan="1">3(5)</td><td rowspan="1" colspan="1">5</td><td rowspan="1" colspan="1">4</td><td rowspan="1" colspan="1">3*</td><td rowspan="1" colspan="1">3(6)</td><td rowspan="1" colspan="1">6</td><td rowspan="1" colspan="1">3*</td><td rowspan="1" colspan="1">6</td><td rowspan="1" colspan="1">1*</td><td rowspan="1" colspan="1">4(6)</td></tr><tr><td rowspan="1" colspan="1">
                    <bold>Ch26</bold>
                  </td><td rowspan="1" colspan="1">0</td><td rowspan="1" colspan="1">0</td><td rowspan="1" colspan="1">0(1)</td><td rowspan="1" colspan="1">1</td><td rowspan="1" colspan="1">0</td><td rowspan="1" colspan="1">1</td><td rowspan="1" colspan="1">0(1)</td><td rowspan="1" colspan="1">1</td><td rowspan="1" colspan="1">0</td><td rowspan="1" colspan="1">0</td><td rowspan="1" colspan="1">0</td><td rowspan="1" colspan="1">0(1)</td></tr><tr><td rowspan="1" colspan="1">
                    <bold>Ch27</bold>
                  </td><td rowspan="1" colspan="1">3*</td><td rowspan="1" colspan="1">7(10)*</td><td rowspan="1" colspan="1">3(4)</td><td rowspan="1" colspan="1">4</td><td rowspan="1" colspan="1">3*</td><td rowspan="1" colspan="1">1*</td><td rowspan="1" colspan="1">4</td><td rowspan="1" colspan="1">4</td><td rowspan="1" colspan="1">3*</td><td rowspan="1" colspan="1">1*</td><td rowspan="1" colspan="1">3*</td><td rowspan="1" colspan="1">4</td></tr><tr><td rowspan="1" colspan="1">
                    <bold>Ch28</bold>
                  </td><td rowspan="1" colspan="1">0</td><td rowspan="1" colspan="1">0</td><td rowspan="1" colspan="1">0(1)</td><td rowspan="1" colspan="1">1</td><td rowspan="1" colspan="1">0</td><td rowspan="1" colspan="1">1</td><td rowspan="1" colspan="1">0</td><td rowspan="1" colspan="1">1</td><td rowspan="1" colspan="1">0</td><td rowspan="1" colspan="1">0</td><td rowspan="1" colspan="1">0</td><td rowspan="1" colspan="1">0(1)</td></tr><tr><td rowspan="1" colspan="1">
                    <bold>Ch29</bold>
                  </td><td rowspan="1" colspan="1">3</td><td rowspan="1" colspan="1">3(5)</td><td rowspan="1" colspan="1">3(5)</td><td rowspan="1" colspan="1">2(3)</td><td rowspan="1" colspan="1">4</td><td rowspan="1" colspan="1">4</td><td rowspan="1" colspan="1">3(4)</td><td rowspan="1" colspan="1">5</td><td rowspan="1" colspan="1">3</td><td rowspan="1" colspan="1">5</td><td rowspan="1" colspan="1">2*</td><td rowspan="1" colspan="1">3(5)</td></tr><tr><td rowspan="1" colspan="1">
                    <bold>Ch30</bold>
                  </td><td rowspan="1" colspan="1">2</td><td rowspan="1" colspan="1">8(10)*</td><td rowspan="1" colspan="1">2</td><td rowspan="1" colspan="1">3*</td><td rowspan="1" colspan="1">2</td><td rowspan="1" colspan="1">4*</td><td rowspan="1" colspan="1">2(3)</td><td rowspan="1" colspan="1">3*</td><td rowspan="1" colspan="1">2</td><td rowspan="1" colspan="1">3*</td><td rowspan="1" colspan="1">2</td><td rowspan="1" colspan="1">2</td></tr><tr><td rowspan="1" colspan="1">
                    <bold>Ch35</bold>
                  </td><td rowspan="1" colspan="1">2</td><td rowspan="1" colspan="1">2</td><td rowspan="1" colspan="1">1-2</td><td rowspan="1" colspan="1">2</td><td rowspan="1" colspan="1">1*</td><td rowspan="1" colspan="1">2</td><td rowspan="1" colspan="1">2</td><td rowspan="1" colspan="1">2</td><td rowspan="1" colspan="1">2</td><td rowspan="1" colspan="1">2</td><td rowspan="1" colspan="1">1*</td><td rowspan="1" colspan="1">2</td></tr><tr><td rowspan="1" colspan="1">
                    <bold>Ch36</bold>
                  </td><td rowspan="1" colspan="1">7*</td><td rowspan="1" colspan="1">3-5*</td><td rowspan="1" colspan="1">4-6*</td><td rowspan="1" colspan="1">5*</td><td rowspan="1" colspan="1">7*</td><td rowspan="1" colspan="1">
                    <abbrev xmlns:xlink="http://www.w3.org/1999/xlink" xlink:title="information not available" id="ABBRID0EORBG" xlink:type="simple">na</abbrev>
                  </td><td rowspan="1" colspan="1">5*</td><td rowspan="1" colspan="1">11*</td><td rowspan="1" colspan="1">4*</td><td rowspan="1" colspan="1">5*</td><td rowspan="1" colspan="1">4*</td><td rowspan="1" colspan="1">8-9</td></tr><tr><td rowspan="1" colspan="1">
                    <bold>Ch37</bold>
                  </td><td rowspan="1" colspan="1">2</td><td rowspan="1" colspan="1">2</td><td rowspan="1" colspan="1">2</td><td rowspan="1" colspan="1">2</td><td rowspan="1" colspan="1">2</td><td rowspan="1" colspan="1">
                    <abbrev xmlns:xlink="http://www.w3.org/1999/xlink" xlink:title="information not available" id="ABBRID0E5SBG" xlink:type="simple">na</abbrev>
                  </td><td rowspan="1" colspan="1">2</td><td rowspan="1" colspan="1">2</td><td rowspan="1" colspan="1">2</td><td rowspan="1" colspan="1">2</td><td rowspan="1" colspan="1">2</td><td rowspan="1" colspan="1">2</td></tr><tr><td rowspan="1" colspan="1">
                    <bold>Ch38</bold>
                  </td><td rowspan="1" colspan="1">2*</td><td rowspan="1" colspan="1">2*</td><td rowspan="1" colspan="1">4</td><td rowspan="1" colspan="1">2*</td><td rowspan="1" colspan="1">2*</td><td rowspan="1" colspan="1">2*</td><td rowspan="1" colspan="1">4</td><td rowspan="1" colspan="1">2*</td><td rowspan="1" colspan="1">4</td><td rowspan="1" colspan="1">2*</td><td rowspan="1" colspan="1">4</td><td rowspan="1" colspan="1">4</td></tr><tr><td rowspan="1" colspan="1">
                    <bold>D</bold>
                  </td><td rowspan="1" colspan="1">9</td><td rowspan="1" colspan="1">7</td><td rowspan="1" colspan="1">3</td><td rowspan="1" colspan="1">8</td><td rowspan="1" colspan="1">9</td><td rowspan="1" colspan="1">14</td><td rowspan="1" colspan="1">3</td><td rowspan="1" colspan="1">11</td><td rowspan="1" colspan="1">7</td><td rowspan="1" colspan="1">9</td><td rowspan="1" colspan="1">16</td><td rowspan="1" colspan="1"/></tr></tbody></table><table-wrap-foot><fn><p><bold>Ch1</bold> H1 area (head): number of Mc on series An<sub>2</sub>-An<sub>3</sub>; <bold>Ch2</bold> H2 area (head): number of Mc on series A<sub>5</sub>–A<sub>7</sub>; <bold>Ch3</bold> H3 area (head): chaeta S’<sub>0</sub> absent (0) or present (1); <bold>Ch4</bold> H4 area (head): number of Mc on series S<sub>1</sub>-S<sub>3</sub>-S<sub>4</sub>; <bold>Ch5</bold> H5 area (head): number of Mc on series Ps<sub>2</sub>-Ps<sub>3</sub>-Ps<sub>5</sub>; <bold>Ch6</bold> labral papilla shape: simple and smooth (1); multispinose or with some projections (2); with a chaeta-like projection (3); <bold>Ch7</bold> Eyes G&amp;H size: =E&amp;F (1); &lt;E&amp;F (2); <bold>Ch8</bold> retractile apical antennal bulb: simple (1); bilobed (2); trilobed (3); <bold>Ch9</bold><abbrev xmlns:xlink="http://www.w3.org/1999/xlink" xlink:title="antennal segment" id="ABBRID0EWXBG" xlink:type="simple">Ant</abbrev>/Head ratio: &gt; or = 3 (1); &gt; or = 2 &lt; 3 (2); &lt; 2 (3); <bold>Ch11</bold> T1 area (<abbrev xmlns:xlink="http://www.w3.org/1999/xlink" xlink:title="thoracic tergite" id="ABBRID0E3XBG" xlink:type="simple">Th</abbrev> II): number of Mc on series m<sub>1</sub>-m<sub>2i2</sub>; <bold>Ch12</bold> T2 area (<abbrev xmlns:xlink="http://www.w3.org/1999/xlink" xlink:title="thoracic tergite" id="ABBRID0EGYBG" xlink:type="simple">Th</abbrev> II): number of Mc on series a<sub>5</sub>, m<sub>4</sub>–m<sub>5</sub>; <bold>Ch14</bold> number of unguis internal teeth; <bold>Ch15</bold> unguis dorsal tooth: basal (1); internal teeth level or not basal (2); <bold>Ch17</bold> external edge of unguiculus: smooth (0), serrate (1); <bold>Ch18</bold> A1 area (<abbrev xmlns:xlink="http://www.w3.org/1999/xlink" xlink:title="abdominal tergite" id="ABBRID0EYYBG" xlink:type="simple">Abd</abbrev> II): number of on series Mc a<sub>2</sub>–a<sub>3</sub>; <bold>Ch19</bold> A2 area (<abbrev xmlns:xlink="http://www.w3.org/1999/xlink" xlink:title="abdominal tergite" id="ABBRID0ECZBG" xlink:type="simple">Abd</abbrev> II): number of Mc on series m<sub>3</sub>; <bold>Ch20</bold> A3 area (<abbrev xmlns:xlink="http://www.w3.org/1999/xlink" xlink:title="abdominal tergite" id="ABBRID0EKZBG" xlink:type="simple">Abd</abbrev> III): Mc a<sub>1</sub> absent (0) or present (1); <bold>Ch21</bold> A4 area (<abbrev xmlns:xlink="http://www.w3.org/1999/xlink" xlink:title="abdominal tergite" id="ABBRID0ESZBG" xlink:type="simple">Abd</abbrev> III): number of Mc above bothriotrichum m<sub>2</sub>; <bold>Ch22</bold> A5 area (<abbrev xmlns:xlink="http://www.w3.org/1999/xlink" xlink:title="abdominal tergite" id="ABBRID0E1ZBG" xlink:type="simple">Abd</abbrev> III): number of Mc on series m<sub>3</sub>-m<sub>4</sub>; <bold>Ch23</bold> A6 area (<abbrev xmlns:xlink="http://www.w3.org/1999/xlink" xlink:title="abdominal tergite" id="ABBRID0EE1BG" xlink:type="simple">Abd</abbrev> IV): number of Mc on series A<sub>1</sub>-D<sub>1</sub>; <bold>Ch24</bold> A7 area (<abbrev xmlns:xlink="http://www.w3.org/1999/xlink" xlink:title="abdominal tergite" id="ABBRID0EO1BG" xlink:type="simple">Abd</abbrev> IV): unpaired Mc A<sub>03</sub> absent (0) or present (1); <bold>Ch25</bold> A7 area (<abbrev xmlns:xlink="http://www.w3.org/1999/xlink" xlink:title="abdominal tergite" id="ABBRID0EW1BG" xlink:type="simple">Abd</abbrev> IV): number of Mc on series A<sub>2</sub>–E<sub>1</sub>; <bold>Ch26</bold> A8 area (<abbrev xmlns:xlink="http://www.w3.org/1999/xlink" xlink:title="abdominal tergite" id="ABBRID0EA2BG" xlink:type="simple">Abd</abbrev> IV): unpaired Mc A<sub>04</sub> absent (0) or present (1); <bold>Ch27</bold> A8 area (<abbrev xmlns:xlink="http://www.w3.org/1999/xlink" xlink:title="abdominal tergite" id="ABBRID0EI2BG" xlink:type="simple">Abd</abbrev> IV): number of Mc on series A<sub>4</sub>-C<sub>2a</sub>; <bold>Ch28</bold> A9 area (<abbrev xmlns:xlink="http://www.w3.org/1999/xlink" xlink:title="abdominal tergite" id="ABBRID0ES2BG" xlink:type="simple">Abd</abbrev> IV): unpaired Mc A<sub>05</sub> absent (0) or present (1); <bold>Ch29</bold> A9 area (<abbrev xmlns:xlink="http://www.w3.org/1999/xlink" xlink:title="abdominal tergite" id="ABBRID0E12BG" xlink:type="simple">Abd</abbrev> IV): number of Mc on series A<sub>5</sub>–B<sub>5</sub>; <bold>Ch30</bold> A10 area (<abbrev xmlns:xlink="http://www.w3.org/1999/xlink" xlink:title="abdominal tergite" id="ABBRID0EE3BG" xlink:type="simple">Abd</abbrev> IV): number of Mc on series A<sub>6</sub>–B<sub>6</sub>; <bold>Ch35</bold><abbrev xmlns:xlink="http://www.w3.org/1999/xlink" xlink:title="abdominal tergite" id="ABBRID0EO3BG" xlink:type="simple">Abd</abbrev> IV/III ratio: 2 &lt; R &lt; 4 (1); R &gt; 4 (2); <bold>Ch36</bold> manubrial plate: number of chaetae; (11) if &gt; 10; <bold>Ch37</bold> manubrial plate: number of pseudopore; <bold>Ch38</bold> mucro: sub-apical tooth: without (1); normal (2); larger than apical (3); smaller than apical (4); <bold>D</bold> Total number of differences between the new species and the other species. * Differences in the characters of the species with respect to <italic><tp:taxon-name><tp:taxon-name-part taxon-name-part-type="genus" reg="Entomobrya">E.</tp:taxon-name-part><tp:taxon-name-part taxon-name-part-type="species" reg="arenaria">arenaria</tp:taxon-name-part></tp:taxon-name></italic> sp. nov. <sup>1</sup> sensu <xref ref-type="bibr" rid="B55">Stach (1963)</xref>, <sup>2</sup> sensu <xref ref-type="bibr" rid="B25">Jordana (2012)</xref>; <abbrev xmlns:xlink="http://www.w3.org/1999/xlink" xlink:title="information not available" id="ABBRID0ER4BG" xlink:type="simple">na</abbrev> – information not available.</p></fn></table-wrap-foot></table-wrap></tp:treatment-sec><ref-list><ref id="B8"><mixed-citation xmlns:xlink="http://www.w3.org/1999/xlink" xlink:type="simple"><person-group><name name-style="western"><surname>Bonet</surname><given-names>F</given-names></name></person-group> (<year>1934</year>) <article-title>Colémbolos de la República Argentina.</article-title><source>Eos</source><volume>9</volume>: <fpage>123</fpage>–<lpage>194</lpage>.</mixed-citation></ref><ref id="B20"><mixed-citation xmlns:xlink="http://www.w3.org/1999/xlink" xlink:type="simple"><person-group><name name-style="western"><surname>Gisin</surname><given-names>H</given-names></name></person-group> (<year>1944</year>) <article-title>Hilfstabellen zum Bestimmen der holarktischen Collembolen.</article-title><source>Verhandlungen der Naturforschenden Gesellschaft in Basel</source><volume>55</volume>: <fpage>1</fpage>–<lpage>130</lpage>.</mixed-citation></ref><ref id="B21"><mixed-citation xmlns:xlink="http://www.w3.org/1999/xlink" xlink:type="simple"><person-group><name name-style="western"><surname>Gisin</surname><given-names>H</given-names></name></person-group> (<year>1960</year>) <article-title>Collembolenfauna Europas.</article-title><source>Mitteilungen der Schweizerische Entomologische Gesellschaft</source><volume>18</volume>: <fpage>1</fpage>–<lpage>312</lpage>.</mixed-citation></ref><ref id="B55"><mixed-citation xmlns:xlink="http://www.w3.org/1999/xlink" xlink:type="simple"><person-group><name name-style="western"><surname>Stach</surname><given-names>J</given-names></name></person-group> (<year>1963</year>) <source>The Apterygotan fauna of Poland in relation to the world-fauna of this group of insects. Tribe: <tp:taxon-name><tp:taxon-name-part taxon-name-part-type="tribe">Entomobryini</tp:taxon-name-part></tp:taxon-name>.</source><publisher-name>Polska Akademia Nauk</publisher-name>, <publisher-loc>Kraków</publisher-loc>, <size units="page">126 pp</size>. [43 pls]</mixed-citation></ref><ref id="B40"><mixed-citation xmlns:xlink="http://www.w3.org/1999/xlink" xlink:type="simple"><person-group><name name-style="western"><surname>Palissa</surname><given-names>A</given-names></name></person-group> (<year>1964</year>) <source><tp:taxon-name><tp:taxon-name-part taxon-name-part-type="subclass">Apterygota</tp:taxon-name-part></tp:taxon-name>. In: Brohmer P, Ehrmann P, Ulmer G (Eds) Die Tierwelt Mitteleuropas.</source><publisher-name>Quelle &amp; Meyer</publisher-name>, <publisher-loc>Leipzig</publisher-loc>, <size units="page">407 pp</size>.</mixed-citation></ref><ref id="B24"><mixed-citation xmlns:xlink="http://www.w3.org/1999/xlink" xlink:type="simple"><person-group><name name-style="western"><surname>Hornung</surname><given-names>EH</given-names></name></person-group> (<year>1986</year>) <article-title>Check list of <tp:taxon-name><tp:taxon-name-part taxon-name-part-type="order">Collembola</tp:taxon-name-part></tp:taxon-name> on a sandy grassland (Kiskunság National Park, Hungary). Acta Universitatis Szegediensis.</article-title><source>Acta Biologica</source><volume>32</volume>(<issue>1–4</issue>): <fpage>137</fpage>–<lpage>139</lpage>.</mixed-citation></ref><ref id="B34"><mixed-citation xmlns:xlink="http://www.w3.org/1999/xlink" xlink:type="simple"><person-group><name name-style="western"><surname>Loksa</surname><given-names>I</given-names></name></person-group> (<year>1987</year>) <article-title><tp:taxon-name><tp:taxon-name-part taxon-name-part-type="order">Collembola</tp:taxon-name-part></tp:taxon-name> from the Kiskunság National Park.</article-title> In: <person-group><name name-style="western"><surname>Mahunka</surname><given-names>S</given-names></name></person-group> (<role>Ed.</role>) <issue-title>The fauna of the Kiskunság National Park.</issue-title><source>Akadémiai Kiadó, Budapest</source>, <fpage>78</fpage>–<lpage>80</lpage>.</mixed-citation></ref><ref id="B25"><mixed-citation xmlns:xlink="http://www.w3.org/1999/xlink" xlink:type="simple"><person-group><name name-style="western"><surname>Jordana</surname><given-names>R</given-names></name></person-group> (<year>2012</year>) <article-title><tp:taxon-name><tp:taxon-name-part taxon-name-part-type="subfamily">Capbryinae</tp:taxon-name-part></tp:taxon-name> and <tp:taxon-name><tp:taxon-name-part taxon-name-part-type="tribe">Entomobryini</tp:taxon-name-part></tp:taxon-name>.</article-title> In: <person-group><name name-style="western"><surname>Dunger</surname><given-names>W</given-names></name><name name-style="western"><surname>Burkhardt</surname><given-names>U</given-names></name></person-group> (<role>Eds</role>) <issue-title>Synopses on Palaearctic Collembola.</issue-title><source>Soil Organisms 84(1)</source>, <fpage>1</fpage>–<lpage>391</lpage>.</mixed-citation></ref><ref id="B63"><mixed-citation xmlns:xlink="http://www.w3.org/1999/xlink" xlink:type="simple"><person-group><name name-style="western"><surname>Traser</surname><given-names>G</given-names></name><name name-style="western"><surname>Szűcs</surname><given-names>P</given-names></name><name name-style="western"><surname>Winkler</surname><given-names>D</given-names></name></person-group> (<year>2006</year>) <article-title><tp:taxon-name><tp:taxon-name-part taxon-name-part-type="order">Collembola</tp:taxon-name-part></tp:taxon-name> Diversity of Moss Habitats in the Sopron Region, NW-Hungary.</article-title><source>Acta Silvatica &amp; Lignaria Hungarica</source><volume>2</volume>: <fpage>69</fpage>–<lpage>80</lpage>.</mixed-citation></ref><ref id="B15"><mixed-citation xmlns:xlink="http://www.w3.org/1999/xlink" xlink:type="simple"><person-group><name name-style="western"><surname>Dányi</surname><given-names>L</given-names></name><name name-style="western"><surname>Traser</surname><given-names>G</given-names></name></person-group> (<year>2008</year>) <article-title>An annotated checklist of the springtail fauna of Hungary (<tp:taxon-name><tp:taxon-name-part taxon-name-part-type="superclass">Hexapoda</tp:taxon-name-part></tp:taxon-name>: <tp:taxon-name><tp:taxon-name-part taxon-name-part-type="order">Collembola</tp:taxon-name-part></tp:taxon-name>).</article-title><source>Opuscula Zoologica</source><volume>38</volume>: <fpage>3</fpage>–<lpage>82</lpage>.</mixed-citation></ref><ref id="B18"><mixed-citation xmlns:xlink="http://www.w3.org/1999/xlink" xlink:type="simple"><person-group><name name-style="western"><surname>Flórián</surname><given-names>N</given-names></name><name name-style="western"><surname>Ladányi</surname><given-names>M</given-names></name><name name-style="western"><surname>Ittzés</surname><given-names>A</given-names></name><name name-style="western"><surname>Kröel-Dulay</surname><given-names>G</given-names></name><name name-style="western"><surname>Ónodi</surname><given-names>G</given-names></name><name name-style="western"><surname>Mucsi</surname><given-names>M</given-names></name><name name-style="western"><surname>Szili-Kovács</surname><given-names>T</given-names></name><name name-style="western"><surname>Gergócs</surname><given-names>V</given-names></name><name name-style="western"><surname>Dányi</surname><given-names>L</given-names></name><name name-style="western"><surname>Dombos</surname><given-names>M</given-names></name><name name-style="western"><surname>Gergócs</surname><given-names>V</given-names></name><name name-style="western"><surname>Dányi</surname><given-names>L</given-names></name><name name-style="western"><surname>Dombos</surname><given-names>M</given-names></name></person-group> (<year>2019</year>) Effects of single and repeated drought on soil microarthropods in a semi-arid ecosystem depend more on timing and duration than drought severity. PLoS ONE 14(7): e0219975. <ext-link xlink:href="10.1371/journal.pone.0219975" ext-link-type="doi" xlink:type="simple">https://doi.org/10.1371/journal.pone.0219975</ext-link></mixed-citation></ref><ref id="B1"><mixed-citation xmlns:xlink="http://www.w3.org/1999/xlink" xlink:type="simple"><person-group><name name-style="western"><surname>Arbea</surname><given-names>JI</given-names></name><name name-style="western"><surname>Jordana</surname><given-names>R</given-names></name></person-group> (<year>1985</year>) <article-title>Estudio ecológico de la colembofauna de los suelos del Macizo de Quinto Real (Pirineos Occidentales) y descripción de dos especies nuevas: <italic><tp:taxon-name><tp:taxon-name-part taxon-name-part-type="genus">Anurida</tp:taxon-name-part><tp:taxon-name-part taxon-name-part-type="species">flaoellata</tp:taxon-name-part></tp:taxon-name></italic> sp. n. y <italic><tp:taxon-name><tp:taxon-name-part taxon-name-part-type="genus">Onychiurus</tp:taxon-name-part><tp:taxon-name-part taxon-name-part-type="species">subedinensis</tp:taxon-name-part></tp:taxon-name></italic> sp. n. (<tp:taxon-name><tp:taxon-name-part taxon-name-part-type="class">Insecta</tp:taxon-name-part></tp:taxon-name>, <tp:taxon-name><tp:taxon-name-part taxon-name-part-type="order">Collembola</tp:taxon-name-part></tp:taxon-name>).</article-title><source>Boletín de la Estación Central de Ecología</source><volume>14</volume>(<issue>28</issue>): <fpage>57</fpage>–<lpage>80</lpage>.</mixed-citation></ref><ref id="B30"><mixed-citation xmlns:xlink="http://www.w3.org/1999/xlink" xlink:type="simple"><person-group><name name-style="western"><surname>Jordana</surname><given-names>R</given-names></name><name name-style="western"><surname>Arbea</surname><given-names>JI</given-names></name><name name-style="western"><surname>Ariño</surname><given-names>AH</given-names></name></person-group> (<year>1990</year>) <article-title>Catálogo de Colémbolos Ibéricos. Base de datos. Publicaciones de Biología de la Universidad de Navarra.</article-title><source>Serie Zoológica</source><volume>21</volume>: <fpage>1</fpage>–<lpage>231</lpage>.</mixed-citation></ref><ref id="B53"><mixed-citation xmlns:xlink="http://www.w3.org/1999/xlink" xlink:type="simple"><person-group><name name-style="western"><surname>Stach</surname><given-names>J</given-names></name></person-group> (<year>1929</year>) <article-title>Verzeichnis der <tp:taxon-name><tp:taxon-name-part taxon-name-part-type="subclass">Apterygogenea</tp:taxon-name-part></tp:taxon-name> Ungarns.</article-title><source>Annales Historico-Naturales Musei Nationalis Hungarici</source><volume>26</volume>: <fpage>269</fpage>–<lpage>312</lpage>.</mixed-citation></ref><ref id="B68"><mixed-citation xmlns:xlink="http://www.w3.org/1999/xlink" xlink:type="simple"><person-group><name name-style="western"><surname>Winkler</surname><given-names>D</given-names></name><name name-style="western"><surname>Dányi</surname><given-names>L</given-names></name></person-group> (<year>2017</year>) <article-title>Redescription of <italic><tp:taxon-name><tp:taxon-name-part taxon-name-part-type="genus">Seira</tp:taxon-name-part><tp:taxon-name-part taxon-name-part-type="species">pallidipes</tp:taxon-name-part></tp:taxon-name></italic> Reuter, 1895 and its synonymization with <italic><tp:taxon-name><tp:taxon-name-part taxon-name-part-type="genus">Seira</tp:taxon-name-part><tp:taxon-name-part taxon-name-part-type="species">pillichi</tp:taxon-name-part></tp:taxon-name></italic> Stach, 1930 (<tp:taxon-name><tp:taxon-name-part taxon-name-part-type="order">Collembola</tp:taxon-name-part></tp:taxon-name>, <tp:taxon-name><tp:taxon-name-part taxon-name-part-type="family">Entomobryidae</tp:taxon-name-part></tp:taxon-name>, <tp:taxon-name><tp:taxon-name-part taxon-name-part-type="tribe">Seirini</tp:taxon-name-part></tp:taxon-name>).</article-title><source>Zootaxa</source><volume>4312</volume>(<issue>3</issue>): <fpage>497</fpage>–<lpage>514</lpage>. <ext-link xlink:href="10.11646/zootaxa.4312.3.5" ext-link-type="doi" xlink:type="simple">https://doi.org/10.11646/zootaxa.4312.3.5</ext-link></mixed-citation></ref><ref id="B61"><mixed-citation xmlns:xlink="http://www.w3.org/1999/xlink" xlink:type="simple"><person-group><name name-style="western"><surname>Traser</surname><given-names>Gy</given-names></name></person-group> (<year>2002</year>) <article-title>Borókás-nyáras erdők ugróvillás (<tp:taxon-name><tp:taxon-name-part taxon-name-part-type="class">Insecta</tp:taxon-name-part></tp:taxon-name>: <tp:taxon-name><tp:taxon-name-part taxon-name-part-type="order">Collembola</tp:taxon-name-part></tp:taxon-name>) faunája.</article-title> In: <person-group><name name-style="western"><surname>Barna</surname><given-names>T</given-names></name></person-group> (<role>Ed.</role>) <issue-title>Alföldi Erdőkért Egyesület Kutatói nap 2001–2002.</issue-title><source>Gyula</source>, <fpage>46</fpage>–<lpage>52</lpage>.</mixed-citation></ref><ref id="B62"><mixed-citation xmlns:xlink="http://www.w3.org/1999/xlink" xlink:type="simple"><person-group><name name-style="western"><surname>Traser</surname><given-names>G</given-names></name><name name-style="western"><surname>Horváth-Szováti</surname><given-names>E</given-names></name></person-group> (<year>2006</year>) <article-title>Land-use intensity and diversity parameters: <tp:taxon-name><tp:taxon-name-part taxon-name-part-type="order">Collembola</tp:taxon-name-part></tp:taxon-name> (<tp:taxon-name><tp:taxon-name-part taxon-name-part-type="class">Insecta</tp:taxon-name-part></tp:taxon-name>) communities in Csévharaszt (Hungary).</article-title> In: <person-group><name name-style="western"><surname>Csóka</surname><given-names>G</given-names></name><name name-style="western"><surname>Hirka</surname><given-names>A</given-names></name><name name-style="western"><surname>Koltay</surname><given-names>A</given-names></name></person-group> (<role>Eds</role>) <issue-title>Biotic damage in forests.</issue-title><source>Proceedings of the IUFRO (WP7.03.10) Symposium held in Mátrafüred, Hungary, September 12–16, 2004</source>, <fpage>329</fpage>–<lpage>339</lpage>.</mixed-citation></ref><ref id="B32"><mixed-citation xmlns:xlink="http://www.w3.org/1999/xlink" xlink:type="simple"><person-group><name name-style="western"><surname>Katz</surname><given-names>AD</given-names></name><name name-style="western"><surname>Giordano</surname><given-names>R</given-names></name><name name-style="western"><surname>Soto-Adames</surname><given-names>FN</given-names></name></person-group> (<year>2015</year>) <article-title>Taxonomic review and phylogenetic analysis of fifteen North American <italic><tp:taxon-name><tp:taxon-name-part taxon-name-part-type="genus">Entomobrya</tp:taxon-name-part></tp:taxon-name></italic> (<tp:taxon-name><tp:taxon-name-part taxon-name-part-type="order">Collembola</tp:taxon-name-part></tp:taxon-name>, <tp:taxon-name><tp:taxon-name-part taxon-name-part-type="family">Entomobryidae</tp:taxon-name-part></tp:taxon-name>), including four new species.</article-title><source>ZooKeys</source><volume>525</volume>: <fpage>1</fpage>–<lpage>75</lpage>. <ext-link xlink:href="10.3897/zookeys.525.6020" ext-link-type="doi" xlink:type="simple">https://doi.org/10.3897/zookeys.525.6020</ext-link></mixed-citation></ref><ref id="B28"><mixed-citation xmlns:xlink="http://www.w3.org/1999/xlink" xlink:type="simple"><person-group><name name-style="western"><surname>Jordana</surname><given-names>R</given-names></name><name name-style="western"><surname>Baquero</surname><given-names>E</given-names></name></person-group> (<year>2006</year>) <article-title>Two new species of <italic><tp:taxon-name><tp:taxon-name-part taxon-name-part-type="genus">Entomobrya</tp:taxon-name-part></tp:taxon-name></italic> (<tp:taxon-name><tp:taxon-name-part taxon-name-part-type="order">Collembola</tp:taxon-name-part></tp:taxon-name>, <tp:taxon-name><tp:taxon-name-part taxon-name-part-type="suborder">Entomobryomorpha</tp:taxon-name-part></tp:taxon-name>) from the cave collembolan collection of Bonet from Asturias and Cantabria (north of Spain).</article-title><source>Zootaxa</source><volume>1153</volume>(<issue>1</issue>): <fpage>17</fpage>–<lpage>26</lpage>. <ext-link xlink:href="10.11646/zootaxa.1153.1.2" ext-link-type="doi" xlink:type="simple">https://doi.org/10.11646/zootaxa.1153.1.2</ext-link></mixed-citation></ref><ref id="B38"><mixed-citation xmlns:xlink="http://www.w3.org/1999/xlink" xlink:type="simple"><person-group><name name-style="western"><surname>Mateos</surname><given-names>E</given-names></name></person-group> (<year>2008</year>) <article-title>Definition of <italic><tp:taxon-name><tp:taxon-name-part taxon-name-part-type="genus">Lepidocyrtus</tp:taxon-name-part><tp:taxon-name-part taxon-name-part-type="species">lusitanicus</tp:taxon-name-part></tp:taxon-name></italic> Gama, 1964 species complex (<tp:taxon-name><tp:taxon-name-part taxon-name-part-type="order">Collembola</tp:taxon-name-part></tp:taxon-name>, <tp:taxon-name><tp:taxon-name-part taxon-name-part-type="family">Entomobryidae</tp:taxon-name-part></tp:taxon-name>), with description of new species and color forms from the Iberian Peninsula.</article-title><source>Zootaxa</source><volume>1917</volume>(<issue>1</issue>): <fpage>38</fpage>–<lpage>54</lpage>. <ext-link xlink:href="10.11646/zootaxa.1917.1.3" ext-link-type="doi" xlink:type="simple">https://doi.org/10.11646/zootaxa.1917.1.3</ext-link></mixed-citation></ref><ref id="B67"><mixed-citation xmlns:xlink="http://www.w3.org/1999/xlink" xlink:type="simple"><person-group><name name-style="western"><surname>Winkler</surname><given-names>D</given-names></name></person-group> (<year>2017</year>) <article-title>New <italic><tp:taxon-name><tp:taxon-name-part taxon-name-part-type="genus">Lepidocyrtus</tp:taxon-name-part></tp:taxon-name></italic> Bourlet, 1839 from riverine woodland in Hungary (<tp:taxon-name><tp:taxon-name-part taxon-name-part-type="order">Collembola</tp:taxon-name-part></tp:taxon-name>, <tp:taxon-name><tp:taxon-name-part taxon-name-part-type="family">Entomobryidae</tp:taxon-name-part></tp:taxon-name>).</article-title><source>Zootaxa</source><volume>4250</volume>(<issue>6</issue>): <fpage>529</fpage>–<lpage>540</lpage>. <ext-link xlink:href="10.11646/zootaxa.4250.6.2" ext-link-type="doi" xlink:type="simple">https://doi.org/10.11646/zootaxa.4250.6.2</ext-link></mixed-citation></ref><ref id="B69"><mixed-citation xmlns:xlink="http://www.w3.org/1999/xlink" xlink:type="simple"><person-group><name name-style="western"><surname>Winkler</surname><given-names>D</given-names></name><name name-style="western"><surname>Mateos</surname><given-names>E</given-names></name></person-group> (<year>2018</year>) <article-title>New species of <italic><tp:taxon-name><tp:taxon-name-part taxon-name-part-type="genus">Pseudosinella</tp:taxon-name-part></tp:taxon-name></italic> Schäffer, 1897 (<tp:taxon-name><tp:taxon-name-part taxon-name-part-type="order">Collembola</tp:taxon-name-part></tp:taxon-name>, <tp:taxon-name><tp:taxon-name-part taxon-name-part-type="family">Entomobryidae</tp:taxon-name-part></tp:taxon-name>) from Hungary.</article-title><source>Zootaxa</source><volume>4382</volume>(<issue>2</issue>): <fpage>347</fpage>–<lpage>366</lpage>. <ext-link xlink:href="10.11646/zootaxa.4382.2.7" ext-link-type="doi" xlink:type="simple">https://doi.org/10.11646/zootaxa.4382.2.7</ext-link></mixed-citation></ref><ref id="B72"><mixed-citation xmlns:xlink="http://www.w3.org/1999/xlink" xlink:type="simple"><person-group><name name-style="western"><surname>Yoosefi Lafooraki</surname><given-names>E</given-names></name><name name-style="western"><surname>Shayanmehr</surname><given-names>M</given-names></name></person-group> (<year>2014</year>) <article-title>A survey on <tp:taxon-name><tp:taxon-name-part taxon-name-part-type="suborder">Entomobryomorpha</tp:taxon-name-part></tp:taxon-name> (<tp:taxon-name><tp:taxon-name-part taxon-name-part-type="order">Collembola</tp:taxon-name-part></tp:taxon-name>, <tp:taxon-name><tp:taxon-name-part taxon-name-part-type="superclass">Hexapoda</tp:taxon-name-part></tp:taxon-name>) fauna in Northern Iran with an identification key.</article-title><source>Iranian Journal of Animal Biosystematics</source><volume>10</volume>(<issue>2</issue>): <fpage>101</fpage>–<lpage>117</lpage>.</mixed-citation></ref><ref id="B9"><mixed-citation xmlns:xlink="http://www.w3.org/1999/xlink" xlink:type="simple"><person-group><name name-style="western"><surname>Börner</surname><given-names>C</given-names></name></person-group> (<year>1901</year>) <article-title>Zur Kenntnis der Apterygoten-Fauna von Bremen und der Nachbardistrikte. Beitrag zu einer Apterygoten-Fauna Mitteleuropas.</article-title><source>Abhandlungen des Naturwissenschaftlichen Vereins zu Bremen</source><volume>17</volume>(<issue>1</issue>): <fpage>1</fpage>–<lpage>140</lpage>. <ext-link xlink:href="10.5962/bhl.part.18332" ext-link-type="doi" xlink:type="simple">https://doi.org/10.5962/bhl.part.18332</ext-link></mixed-citation></ref><ref id="B2"><mixed-citation xmlns:xlink="http://www.w3.org/1999/xlink" xlink:type="simple"><person-group><name name-style="western"><surname>Baquero</surname><given-names>E</given-names></name><name name-style="western"><surname>Jordana</surname><given-names>R</given-names></name></person-group> (<year>2008</year>) <article-title>Redescription of <italic><tp:taxon-name><tp:taxon-name-part taxon-name-part-type="genus">Entomobrya</tp:taxon-name-part><tp:taxon-name-part taxon-name-part-type="species">quinquelineata</tp:taxon-name-part></tp:taxon-name></italic> Börner, 1901 (<tp:taxon-name><tp:taxon-name-part taxon-name-part-type="order">Collembola</tp:taxon-name-part></tp:taxon-name>: <tp:taxon-name><tp:taxon-name-part taxon-name-part-type="family">Entomobryidae</tp:taxon-name-part></tp:taxon-name>) and description of three new species.</article-title><source>Zootaxa</source><volume>1821</volume>(<issue>1</issue>): <fpage>1</fpage>–<lpage>12</lpage>. <ext-link xlink:href="10.11646/zootaxa.1821.1.1" ext-link-type="doi" xlink:type="simple">https://doi.org/10.11646/zootaxa.1821.1.1</ext-link></mixed-citation></ref></ref-list></tp:taxon-treatment>
