# Supplementary material for: ﻿Investigation on the true identity of Entomobryanigriventris Stach, 1929 (Collembola, Entomobryidae) with the description of a new species
Source: Zookeys. 2023 Dec 5;1185:321–53. doi: 10.3897/zookeys.1185.112279 (PMC10716847; doi:10.3897/zookeys.1185.112279)
Supplement: XML Treatment for Entomobrya handschini [file zookeys.1185.112279-treatment3.xml]

<!DOCTYPE tp:taxon-treatment
  PUBLIC "-//TaxonX//DTD Taxonomic Treatment Publishing DTD v0 20100105//EN" "tax-treatment-NSO.dtd">
<tp:taxon-treatment xmlns:tp="http://www.plazi.org/taxpub"><tp:treatment-meta><kwd-group><label>Taxon classification</label><kwd>
              <named-content content-type="kingdom">Animalia</named-content>
            </kwd><kwd>
              <named-content content-type="order">Entomobryomorpha</named-content>
            </kwd><kwd>
              <named-content content-type="family">Entomobryidae</named-content>
            </kwd></kwd-group><mixed-citation publication-type="journal"><person-group><name><surname>Winkler</surname><given-names>Daniel</given-names></name><name><surname>Sternalski</surname><given-names>Jakub</given-names></name><name><surname>Ónodi</surname><given-names>Gábor</given-names></name><name><surname>Szigeti</surname><given-names>Nóra</given-names></name><name><surname>Florián</surname><given-names>Norbert</given-names></name><name><surname>Dányi</surname><given-names>László</given-names></name></person-group><article-title>﻿Investigation on the true identity of <italic><tp:taxon-name><tp:taxon-name-part taxon-name-part-type="genus" reg="Entomobrya">Entomobrya</tp:taxon-name-part><tp:taxon-name-part taxon-name-part-type="species" reg="nigriventris">nigriventris</tp:taxon-name-part></tp:taxon-name></italic> Stach, 1929 (<tp:taxon-name><tp:taxon-name-part taxon-name-part-type="order">Collembola</tp:taxon-name-part></tp:taxon-name>, <tp:taxon-name><tp:taxon-name-part taxon-name-part-type="family">Entomobryidae</tp:taxon-name-part></tp:taxon-name>) with the description of a new species</article-title><source>Zookeys</source><day>05</day><month>12</month><year>2023</year><volume>1185</volume><fpage>321</fpage><lpage>353</lpage><pub-id pub-id-type="doi">10.3897/zookeys.1185.112279</pub-id></mixed-citation></tp:treatment-meta><tp:nomenclature><label>﻿</label><tp:taxon-name>
            <object-id xmlns:xlink="http://www.w3.org/1999/xlink" content-type="arpha" xlink:type="simple">AC6C3F5B-EA52-5990-ABDE-8E0C53141D66</object-id>
            <tp:taxon-name-part taxon-name-part-type="genus" reg="Entomobrya">Entomobrya</tp:taxon-name-part>
            <tp:taxon-name-part taxon-name-part-type="species" reg="handschini">handschini</tp:taxon-name-part>
          </tp:taxon-name><tp:taxon-authority>Stach, 1922</tp:taxon-authority><xref ref-type="fig" rid="F10">Figs 10</xref><xref ref-type="fig" rid="F11">, 11</xref></tp:nomenclature><tp:treatment-sec sec-type="material" id="SECID0EFOBI"><title>Material.</title><p>Five ♂♂ and five ♀♀ on three slides (Nr. <named-content xmlns:xlink="http://www.w3.org/1999/xlink" content-type="dwc:institutional_code" xlink:title="Hungarian Natural History Museum, Budapest, Hungary" xlink:href="http://grbio.org/institution/hungarian-natural-history-museum" xlink:type="simple">HNHM</named-content>-collpr-919 to <named-content xmlns:xlink="http://www.w3.org/1999/xlink" content-type="dwc:institutional_code" xlink:title="Hungarian Natural History Museum, Budapest, Hungary" xlink:href="http://grbio.org/institution/hungarian-natural-history-museum" xlink:type="simple">HNHM</named-content>-collpr-920; and WD–coll–149), 17 specimens in 96% ethyl alcohol (Vial WD179). Hungary, Osli, com. Győr-Moson-Sopron, 112 m asl, <named-content xmlns:xlink="http://www.w3.org/1999/xlink" content-type="dwc:verbatimCoordinates" xlink:type="simple"><named-content content-type="geo-json" specific-use="{&#34;type&#34;:&#34;Point&#34;,&#34;coordinates&#34;:[17.104167,47.651389]}" id="NCID0EWOBI" xlink:type="simple">47°39'05"N, 17°06'15"E</named-content></named-content>, D-vac sample, 12 Jul. 2020, leg. D. Winkler. Two slides are stored at <named-content xmlns:xlink="http://www.w3.org/1999/xlink" content-type="dwc:institutional_code" xlink:title="Hungarian Natural History Museum, Budapest, Hungary" xlink:href="http://grbio.org/institution/hungarian-natural-history-museum" xlink:type="simple">HNHM</named-content>, one slide and the specimens in alcohol are preserved at <abbrev xmlns:xlink="http://www.w3.org/1999/xlink" xlink:title="University of Sopron, Faculty of Forestry, Sopron, Hungary" id="ABBRID0E6OBI" xlink:type="simple">SOE</abbrev>.</p></tp:treatment-sec><tp:treatment-sec sec-type="description" id="SECID0EDPBI"><title>Description.</title><p><bold><italic>Habitus</italic>.</bold> Adult body length up to 3.62 mm excluding antennae. Base colour pale yellow to orange-brown. Colour pattern typically with five longitudinal stripes running from the anterior part of <abbrev xmlns:xlink="http://www.w3.org/1999/xlink" xlink:title="thoracic tergite" id="ABBRID0EOPBI" xlink:type="simple">Th</abbrev> II: the central stripe thin and often reaching the posterior part of <abbrev xmlns:xlink="http://www.w3.org/1999/xlink" xlink:title="abdominal tergite" id="ABBRID0ESPBI" xlink:type="simple">Abd</abbrev> IV, the dorsolateral stripes reach the mid <abbrev xmlns:xlink="http://www.w3.org/1999/xlink" xlink:title="abdominal tergite" id="ABBRID0EWPBI" xlink:type="simple">Abd</abbrev> II. Irregular oblique patches typical for the species on both <abbrev xmlns:xlink="http://www.w3.org/1999/xlink" xlink:title="abdominal tergite" id="ABBRID0E1PBI" xlink:type="simple">Abd</abbrev> II and III. <abbrev xmlns:xlink="http://www.w3.org/1999/xlink" xlink:title="abdominal tergite" id="ABBRID0E5PBI" xlink:type="simple">Abd</abbrev> IV with four or five irregular patches separated or connected (Fig. <xref ref-type="fig" rid="F10">10A</xref>). Ventral body entirely dark in most of the adult specimens (Fig. <xref ref-type="fig" rid="F10">10B</xref>)</p><fig id="F10" position="float" orientation="portrait"><object-id xmlns:xlink="http://www.w3.org/1999/xlink" content-type="doi" xlink:type="simple">10.3897/zookeys.1185.112279.figure10</object-id><object-id xmlns:xlink="http://www.w3.org/1999/xlink" content-type="arpha" xlink:type="simple">D9F5175A-7E96-500D-A5CE-80C2AA9E3C1A</object-id><label>Figure 10.</label><caption><p><italic><tp:taxon-name><tp:taxon-name-part taxon-name-part-type="genus" reg="Entomobrya">Entomobrya</tp:taxon-name-part><tp:taxon-name-part taxon-name-part-type="species" reg="handschini">handschini.</tp:taxon-name-part></tp:taxon-name></italic> Habitus <bold>A</bold> dorsolateral view <bold>B</bold> ventral view (same specimen). Scale bars: 1 mm.</p></caption><graphic xmlns:xlink="http://www.w3.org/1999/xlink" xlink:href="zookeys-1185-321_article-112279__-g010.jpg" position="float" orientation="portrait" xlink:type="simple" id="oo_947941.jpg"><uri content-type="original_file" xlink:type="simple">https://binary.pensoft.net/fig/947941</uri></graphic></fig><p><bold><italic>Head</italic>.</bold> 8+8 eyes, GH smaller than EF (Fig. <xref ref-type="fig" rid="F11">11A</xref>). Interocular chaetotaxy with five chaetae (s, t, p, q, r). Antennae length 1.30–1.99 mm (<italic>n</italic> = 7). Antennal length to head diagonal length ratio 2.49–3.26 (<italic>n</italic> = 7). Relation of antennal joints I–IV as 1: 2.2: 1.9: 2.2. <abbrev xmlns:xlink="http://www.w3.org/1999/xlink" xlink:title="antennal segment" id="ABBRID0EVRBI" xlink:type="simple">Ant</abbrev> IV with bilobed apical bulb. <abbrev xmlns:xlink="http://www.w3.org/1999/xlink" xlink:title="antennal segment" id="ABBRID0EZRBI" xlink:type="simple">Ant</abbrev> III sensillary organ composed of two sensory rods partially behind a cuticular fold, guarded by three short sensilla. Arrangement of chaetae on labrum 4/554, prelabral chaetae ciliated, posterior, median and anterior labral chaetae smooth. Labrum with four labral papillae with spine-like expansion (as in Fig. <xref ref-type="fig" rid="F8">8B</xref>). Outer maxillary palp with two smooth chaetae and three smooth sublobal chaetae. Lateral process on labial papilla E not reaching apex of papilla (as in Fig. <xref ref-type="fig" rid="F3">3E</xref>). Labium chaetotaxy formed by 5 smooth “a” chaetae and, in basal row, by ciliated chaetae M, R, E, L<sub>1</sub>, and L<sub>2</sub> with R smaller than other chaetae (ratio of R/M~0.7).</p><fig id="F11" position="float" orientation="portrait"><object-id xmlns:xlink="http://www.w3.org/1999/xlink" content-type="doi" xlink:type="simple">10.3897/zookeys.1185.112279.figure11</object-id><object-id xmlns:xlink="http://www.w3.org/1999/xlink" content-type="arpha" xlink:type="simple">D60BC404-AC0C-5154-AE2D-DFFD62710A67</object-id><label>Figure 11.</label><caption><p><italic><tp:taxon-name><tp:taxon-name-part taxon-name-part-type="genus" reg="Entomobrya">Entomobrya</tp:taxon-name-part><tp:taxon-name-part taxon-name-part-type="species" reg="handschini">handschini</tp:taxon-name-part></tp:taxon-name></italic><bold>A</bold> head chaetotaxy <bold>B</bold> trochanteral organ <bold>C</bold> unguis and unguiculus of leg III <bold>D</bold> manubrial plate <bold>E</bold><abbrev xmlns:xlink="http://www.w3.org/1999/xlink" xlink:title="thoracic tergite" id="ABBRID0EGTBI" xlink:type="simple">Th</abbrev> II dorsal macrochaetotaxy <bold>F</bold><abbrev xmlns:xlink="http://www.w3.org/1999/xlink" xlink:title="abdominal tergite" id="ABBRID0EMTBI" xlink:type="simple">Abd</abbrev> II dorsal macrochaetotaxy <bold>G</bold><abbrev xmlns:xlink="http://www.w3.org/1999/xlink" xlink:title="abdominal tergite" id="ABBRID0ESTBI" xlink:type="simple">Abd</abbrev> III dorsal macrochaetotaxy <bold>H</bold><abbrev xmlns:xlink="http://www.w3.org/1999/xlink" xlink:title="abdominal tergite" id="ABBRID0EYTBI" xlink:type="simple">Abd</abbrev> IV dorsal macrochaetotaxy. Abbreviations: <abbrev xmlns:xlink="http://www.w3.org/1999/xlink" xlink:title="abdominal tergite" id="ABBRID0E3TBI" xlink:type="simple">Abd</abbrev> = abdominal tergite; <abbrev xmlns:xlink="http://www.w3.org/1999/xlink" xlink:title="thoracic tergite" id="ABBRID0EAUBI" xlink:type="simple">Th</abbrev> = thoracic tergite. Scale bars: 0.03 mm (<bold>A, B, D</bold>); 0.02 mm (<bold>C</bold>); 0.05 mm (<bold>E–H</bold>).</p></caption><graphic xmlns:xlink="http://www.w3.org/1999/xlink" xlink:href="zookeys-1185-321_article-112279__-g011.jpg" position="float" orientation="portrait" xlink:type="simple" id="oo_947942.jpg"><uri content-type="original_file" xlink:type="simple">https://binary.pensoft.net/fig/947942</uri></graphic></fig><p><bold><italic>Body</italic>.</bold> Ratio of <abbrev xmlns:xlink="http://www.w3.org/1999/xlink" xlink:title="abdominal tergite" id="ABBRID0EWUBI" xlink:type="simple">Abd</abbrev> IV/III length 3.14–3.89 (<italic>n</italic> = 9). No differentiated chaetae on tibiotarsus III, except for smooth terminal chaeta opposite to tenent hair. Trochanteral organ with up to 24 spine-like chaetae (Fig. <xref ref-type="fig" rid="F11">11B</xref>). Unguis with sub-equal paired basal teeth at 52% from the inner edge and with two more unpaired teeth at 76% and 89% from inner edge, respectively. Unpaired dorsal and paired lateral teeth intermediate, at level slightly below the paired internal teeth. A small pretarsal chaeta present on both anterior and posterior surfaces. Unguiculus lanceolate, outer lamella smooth (Fig. <xref ref-type="fig" rid="F11">11C</xref>). Tibiotarsal tenent hair clavate, as long as claw. Ratio of smooth terminal chaeta / unguiculus 0.9. Ventral tube with 17+17 ciliated chaetae on anterior side and 9+9 ciliated chaetae on posterior side; lateral flap with 6 ciliated and 11 smooth chaetae. Manubrial plate with 5–6 chaetae and two <abbrev xmlns:xlink="http://www.w3.org/1999/xlink" xlink:title="pseudopore" id="ABBRID0EEVBI" xlink:type="simple">psp</abbrev> (Fig. <xref ref-type="fig" rid="F11">11D</xref>). Length of not ringed terminal dens ~ 2.5× the length of mucro. Mucro with apical tooth markedly larger than anteapical; basal spine just reaching tip of anteapical tooth.</p><p><bold><italic>Macrochaetotaxy</italic></bold> (Fig. <xref ref-type="fig" rid="F11">11A, E–H</xref>). The studied population can be described by the following abbreviated formula: 4-1-0-3-2/4-5(6)/2-5(7)/0-2-2/0-1<sub>0</sub>(0)4(5)-1<sub>0</sub>(0)4-1<sub>0</sub>(0)3(5)-2.</p><p>Head (Fig. <xref ref-type="fig" rid="F11">11A</xref>): H1 area with four <abbrev xmlns:xlink="http://www.w3.org/1999/xlink" xlink:title="macrochaeta" id="ABBRID0EIWBI" xlink:type="simple">Mac</abbrev> (An<sub>2</sub>, An<sub>3a1</sub>, An<sub>3a2</sub>, An<sub>3</sub>); H2 area with one <abbrev xmlns:xlink="http://www.w3.org/1999/xlink" xlink:title="macrochaeta" id="ABBRID0EUWBI" xlink:type="simple">Mac</abbrev> (A<sub>5</sub>); H3 area without <abbrev xmlns:xlink="http://www.w3.org/1999/xlink" xlink:title="macrochaeta" id="ABBRID0E1WBI" xlink:type="simple">Mac</abbrev>; H4 area with three <abbrev xmlns:xlink="http://www.w3.org/1999/xlink" xlink:title="macrochaeta" id="ABBRID0E5WBI" xlink:type="simple">Mac</abbrev> (S<sub>1</sub>, S<sub>3</sub>, S4<sub>i</sub>); H5 area with two <abbrev xmlns:xlink="http://www.w3.org/1999/xlink" xlink:title="macrochaeta" id="ABBRID0EIXBI" xlink:type="simple">Mac</abbrev> (Ps<sub>2</sub> and Ps<sub>5</sub>). Mesothorax (Fig. <xref ref-type="fig" rid="F11">11E</xref>): area T1 with four <abbrev xmlns:xlink="http://www.w3.org/1999/xlink" xlink:title="macrochaeta" id="ABBRID0EUXBI" xlink:type="simple">Mac</abbrev> (m<sub>1</sub>, m<sub>2</sub>, m<sub>2i</sub>, m<sub>2i2</sub>); T2 with 5–6 <abbrev xmlns:xlink="http://www.w3.org/1999/xlink" xlink:title="macrochaeta" id="ABBRID0EAYBI" xlink:type="simple">Mac</abbrev> (a<sub>5</sub>, m<sub>4</sub>, m<sub>4i</sub>, m<sub>4p</sub>, m<sub>5</sub> always present, m<sub>4pi</sub> present or absent). Abdomen: <abbrev xmlns:xlink="http://www.w3.org/1999/xlink" xlink:title="abdominal tergite" id="ABBRID0EQYBI" xlink:type="simple">Abd</abbrev> II (Fig. <xref ref-type="fig" rid="F11">11F</xref>) area A1 with two <abbrev xmlns:xlink="http://www.w3.org/1999/xlink" xlink:title="macrochaeta" id="ABBRID0EYYBI" xlink:type="simple">Mac</abbrev> (a<sub>2</sub> and a<sub>3</sub>); area A2 with 5–7 <abbrev xmlns:xlink="http://www.w3.org/1999/xlink" xlink:title="macrochaeta" id="ABBRID0EAZBI" xlink:type="simple">Mac</abbrev> (m<sub>3</sub>, m<sub>3e</sub>, m<sub>3ep</sub>, m<sub>3ei</sub>, m<sub>3ea</sub> always present, m<sub>3eai</sub> and m<sub>3eai2</sub> present or absent); <abbrev xmlns:xlink="http://www.w3.org/1999/xlink" xlink:title="abdominal tergite" id="ABBRID0ESZBI" xlink:type="simple">Abd</abbrev> III (Fig. <xref ref-type="fig" rid="F11">11G</xref>) area A3 without <abbrev xmlns:xlink="http://www.w3.org/1999/xlink" xlink:title="macrochaeta" id="ABBRID0E1ZBI" xlink:type="simple">Mac</abbrev>; area A4 with two <abbrev xmlns:xlink="http://www.w3.org/1999/xlink" xlink:title="macrochaeta" id="ABBRID0E5ZBI" xlink:type="simple">Mac</abbrev> (a<sub>2</sub> and a<sub>3</sub>), and area A5 also with two <abbrev xmlns:xlink="http://www.w3.org/1999/xlink" xlink:title="macrochaeta" id="ABBRID0EG1BI" xlink:type="simple">Mac</abbrev> (m<sub>3</sub> and m<sub>3e</sub>); <abbrev xmlns:xlink="http://www.w3.org/1999/xlink" xlink:title="abdominal tergite" id="ABBRID0EO1BI" xlink:type="simple">Abd</abbrev> IV (Fig. <xref ref-type="fig" rid="F11">11H</xref>) area A6 without <abbrev xmlns:xlink="http://www.w3.org/1999/xlink" xlink:title="macrochaeta" id="ABBRID0EW1BI" xlink:type="simple">Mac</abbrev>; area A7 with unpaired central <abbrev xmlns:xlink="http://www.w3.org/1999/xlink" xlink:title="macrochaeta" id="ABBRID0E11BI" xlink:type="simple">Mac</abbrev> A<sub>03</sub> present or absent, and with 4–5 <abbrev xmlns:xlink="http://www.w3.org/1999/xlink" xlink:title="macrochaeta" id="ABBRID0EA2BI" xlink:type="simple">Mac</abbrev> (A<sub>3</sub>, B<sub>2</sub>, C<sub>1</sub>, E<sub>1</sub> always present; A<sub>e3</sub> present or absent); area A8 with unpaired central <abbrev xmlns:xlink="http://www.w3.org/1999/xlink" xlink:title="macrochaeta" id="ABBRID0EO2BI" xlink:type="simple">Mac</abbrev> A<sub>04</sub> present or absent, and with four <abbrev xmlns:xlink="http://www.w3.org/1999/xlink" xlink:title="macrochaeta" id="ABBRID0EU2BI" xlink:type="simple">Mac</abbrev> (A<sub>4a</sub>, A<sub>e4</sub>, B<sub>4</sub>, C<sub>2a</sub>); area A9 with unpaired central <abbrev xmlns:xlink="http://www.w3.org/1999/xlink" xlink:title="macrochaeta" id="ABBRID0EA3BI" xlink:type="simple">Mac</abbrev> A<sub>05</sub> present or absent, and with 3–5 <abbrev xmlns:xlink="http://www.w3.org/1999/xlink" xlink:title="macrochaeta" id="ABBRID0EG3BI" xlink:type="simple">Mac</abbrev> (A<sub>5</sub>, B<sub>5</sub>, and one <abbrev xmlns:xlink="http://www.w3.org/1999/xlink" xlink:title="macrochaeta" id="ABBRID0EO3BI" xlink:type="simple">Mac</abbrev> of uncertain homology always present, A<sub>e5p</sub> and A<sub>e5pp</sub> present or absent); and area A10 with two <abbrev xmlns:xlink="http://www.w3.org/1999/xlink" xlink:title="macrochaeta" id="ABBRID0EW3BI" xlink:type="simple">Mac</abbrev> (A<sub>6</sub> and B<sub>6</sub>); sensillar formula from <abbrev xmlns:xlink="http://www.w3.org/1999/xlink" xlink:title="thoracic tergite" id="ABBRID0E53BI" xlink:type="simple">Th</abbrev> II to <abbrev xmlns:xlink="http://www.w3.org/1999/xlink" xlink:title="abdominal tergite" id="ABBRID0EC4BI" xlink:type="simple">Abd</abbrev> V: 2,2/1,2,2,10,3; microsensillar formula from <abbrev xmlns:xlink="http://www.w3.org/1999/xlink" xlink:title="thoracic tergite" id="ABBRID0EG4BI" xlink:type="simple">Th</abbrev> II to <abbrev xmlns:xlink="http://www.w3.org/1999/xlink" xlink:title="abdominal tergite" id="ABBRID0EK4BI" xlink:type="simple">Abd</abbrev> III: 1,0/1,0,1.</p></tp:treatment-sec><tp:treatment-sec sec-type="ecology" id="SECID0EO4BI"><title>Ecology.</title><p>The specimens were collected in a secondary hay meadow with woody patches.</p></tp:treatment-sec><tp:treatment-sec sec-type="remarks" id="SECID0ET4BI"><title>Remarks.</title><p><xref ref-type="bibr" rid="B4">Baquero et al. (2008)</xref> presented a comprehensive redescription of <italic><tp:taxon-name><tp:taxon-name-part taxon-name-part-type="genus" reg="Entomobrya">E.</tp:taxon-name-part><tp:taxon-name-part taxon-name-part-type="species" reg="handschini">handschini</tp:taxon-name-part></tp:taxon-name></italic>, providing a large set of characters (including macrochaetotaxy) from specimens from five different localities (Austria, Crete, Greece, Iran, and Slovakia). Variations in colour pattern are presented in several works, however, neither the original description (<xref ref-type="bibr" rid="B52">Stach 1922</xref>) nor the subsequent redescriptions (<xref ref-type="bibr" rid="B55">Stach 1963</xref>; <xref ref-type="bibr" rid="B4">Baquero et al. 2008</xref>; <xref ref-type="bibr" rid="B25">Jordana 2012</xref>) mention the possible occurrence of a dark-coloured ventral side, which is presented in this paper for the first time. Further differences compared to previous descriptions include slight variations in the macrochaetotaxy of some areas. There is one more <abbrev xmlns:xlink="http://www.w3.org/1999/xlink" xlink:title="macrochaeta" id="ABBRID0EY5BI" xlink:type="simple">Mac</abbrev> (a total of four) in the area H1 (head). However, this phenomenon is also observed in other <italic><tp:taxon-name><tp:taxon-name-part taxon-name-part-type="genus" reg="Entomobrya">Entomobrya</tp:taxon-name-part></tp:taxon-name></italic> species, especially in larger individuals, where the antennal series can include more macrochaetae (<xref ref-type="bibr" rid="B19">Furgoł 2017</xref>). T2 area (<abbrev xmlns:xlink="http://www.w3.org/1999/xlink" xlink:title="thoracic tergite" id="ABBRID0EH6BI" xlink:type="simple">Th</abbrev> II) can have one more <abbrev xmlns:xlink="http://www.w3.org/1999/xlink" xlink:title="macrochaeta" id="ABBRID0EL6BI" xlink:type="simple">Mac</abbrev>, while A2 area (<abbrev xmlns:xlink="http://www.w3.org/1999/xlink" xlink:title="abdominal tergite" id="ABBRID0EP6BI" xlink:type="simple">Abd</abbrev> II) can bear two more additional <abbrev xmlns:xlink="http://www.w3.org/1999/xlink" xlink:title="macrochaeta" id="ABBRID0ET6BI" xlink:type="simple">Mac</abbrev> than previously reported (<xref ref-type="bibr" rid="B4">Baquero et al. 2008</xref>; <xref ref-type="bibr" rid="B25">Jordana 2012</xref>). On <abbrev xmlns:xlink="http://www.w3.org/1999/xlink" xlink:title="abdominal tergite" id="ABBRID0E66BI" xlink:type="simple">Abd</abbrev> IV, the presence of unpaired macrochaetae has not previously been reported, while in the studied specimens, we occasionally detected unpaired chaetae in areas A7, A8, and A9, respectively. The number of <abbrev xmlns:xlink="http://www.w3.org/1999/xlink" xlink:title="macrochaeta" id="ABBRID0EDACI" xlink:type="simple">Mac</abbrev> in the A9 area can reach up to five, including a <abbrev xmlns:xlink="http://www.w3.org/1999/xlink" xlink:title="macrochaeta" id="ABBRID0EHACI" xlink:type="simple">Mac</abbrev> of uncertain homology always present in the B row. The same <abbrev xmlns:xlink="http://www.w3.org/1999/xlink" xlink:title="macrochaeta" id="ABBRID0ELACI" xlink:type="simple">Mac</abbrev> was also indicated by <xref ref-type="bibr" rid="B4">Baquero et al. (2008)</xref> as A<sub>e5pp</sub> shifted outwards.</p><p>The abovementioned differences can be considered as slight variations. Taking them into account, the species <italic><tp:taxon-name><tp:taxon-name-part taxon-name-part-type="genus" reg="Entomobrya">E.</tp:taxon-name-part><tp:taxon-name-part taxon-name-part-type="species" reg="handschini">handschini</tp:taxon-name-part></tp:taxon-name></italic> can be characterised by the following simplified formula: 3(4)-1-0-3-2/4-5(6)/2-5(7)/0-2-2/0-1<sub>0</sub>(0)3(5)-1<sub>0</sub>(0)4-1<sub>0</sub>(0)3(5)-2.</p></tp:treatment-sec><tp:treatment-sec><!--Section generated to contain objects referenced in tp:taxon-treatment.--><fig id="F8" position="float" orientation="portrait"><object-id xmlns:xlink="http://www.w3.org/1999/xlink" content-type="doi" xlink:type="simple">10.3897/zookeys.1185.112279.figure8</object-id><object-id xmlns:xlink="http://www.w3.org/1999/xlink" content-type="arpha" xlink:type="simple">DA25EFF3-2B0B-5A58-9726-CFEE2385840A</object-id><label>Figure 8.</label><caption><p><italic><tp:taxon-name><tp:taxon-name-part taxon-name-part-type="genus" reg="Entomobrya">Entomobrya</tp:taxon-name-part><tp:taxon-name-part taxon-name-part-type="species" reg="nigriventris">nigriventris</tp:taxon-name-part></tp:taxon-name></italic><bold>A</bold> head chaetotaxy <bold>B</bold> labral papillae <bold>C</bold> trochanteral organ <bold>D</bold> unguis and unguiculus of leg III <bold>E</bold> Ventral tube anterior view (left side) and posterior view (right side), circles-ciliated chaetae <bold>F</bold> Manubrial plate <bold>G</bold><abbrev xmlns:xlink="http://www.w3.org/1999/xlink" xlink:title="thoracic tergite" id="ABBRID0ECUAI" xlink:type="simple">Th</abbrev> II dorsal macrochaetotaxy <bold>H</bold><abbrev xmlns:xlink="http://www.w3.org/1999/xlink" xlink:title="abdominal tergite" id="ABBRID0EIUAI" xlink:type="simple">Abd</abbrev> II dorsal macrochaetotaxy <bold>I</bold><abbrev xmlns:xlink="http://www.w3.org/1999/xlink" xlink:title="abdominal tergite" id="ABBRID0EOUAI" xlink:type="simple">Abd</abbrev> III dorsal macrochaetotaxy <bold>J</bold><abbrev xmlns:xlink="http://www.w3.org/1999/xlink" xlink:title="abdominal tergite" id="ABBRID0EUUAI" xlink:type="simple">Abd</abbrev> IV dorsal macrochaetotaxy. Abbreviations: <abbrev xmlns:xlink="http://www.w3.org/1999/xlink" xlink:title="abdominal tergite" id="ABBRID0EYUAI" xlink:type="simple">Abd</abbrev> = abdominal tergite; <abbrev xmlns:xlink="http://www.w3.org/1999/xlink" xlink:title="thoracic tergite" id="ABBRID0E3UAI" xlink:type="simple">Th</abbrev> = thoracic tergite. Scale bars: 0.03 mm (<bold>A, D–F</bold>); 0.02 mm (<bold>B</bold>); 0.05 mm (<bold>C, G–J</bold>).</p></caption><graphic xmlns:xlink="http://www.w3.org/1999/xlink" xlink:href="zookeys-1185-321_article-112279__-g008.jpg" position="float" orientation="portrait" xlink:type="simple" id="oo_947939.jpg"><uri content-type="original_file" xlink:type="simple">https://binary.pensoft.net/fig/947939</uri></graphic></fig><fig id="F3" position="float" orientation="portrait"><object-id xmlns:xlink="http://www.w3.org/1999/xlink" content-type="doi" xlink:type="simple">10.3897/zookeys.1185.112279.figure3</object-id><object-id xmlns:xlink="http://www.w3.org/1999/xlink" content-type="arpha" xlink:type="simple">99E93E9D-0147-5834-8181-B821BEE93188</object-id><label>Figure 3.</label><caption><p><italic><tp:taxon-name><tp:taxon-name-part taxon-name-part-type="genus" reg="Entomobrya">Entomobrya</tp:taxon-name-part><tp:taxon-name-part taxon-name-part-type="species" reg="arenaria">arenaria</tp:taxon-name-part></tp:taxon-name></italic> sp. nov. <bold>A</bold> head chaetotaxy <bold>B</bold> apex of <abbrev xmlns:xlink="http://www.w3.org/1999/xlink" xlink:title="antennal segment" id="ABBRID0ENIAE" xlink:type="simple">Ant</abbrev> IV <bold>C</bold><abbrev xmlns:xlink="http://www.w3.org/1999/xlink" xlink:title="antennal segment" id="ABBRID0ETIAE" xlink:type="simple">Ant</abbrev> III sensillar organ <bold>D</bold> labrum with labral papillae, maxillary palp and sublobal plate <bold>E</bold> labial papilla E with lateral process (l.p.) <bold>F</bold> labial triangle, arrow indicates M<sub>2</sub> chaeta present or absent. Abbreviations: <abbrev xmlns:xlink="http://www.w3.org/1999/xlink" xlink:title="antennal segment" id="ABBRID0E6IAE" xlink:type="simple">Ant</abbrev> = antennal segment. Scale bars: 0.05 mm (<bold>A</bold>); 0.02 mm (<bold>B, D</bold>); 0.03 mm (<bold>C, F</bold>); 0.01 mm (<bold>E</bold>).</p></caption><graphic xmlns:xlink="http://www.w3.org/1999/xlink" xlink:href="zookeys-1185-321_article-112279__-g003.jpg" position="float" orientation="portrait" xlink:type="simple" id="oo_947934.jpg"><uri content-type="original_file" xlink:type="simple">https://binary.pensoft.net/fig/947934</uri></graphic></fig></tp:treatment-sec><ref-list><ref id="B4"><mixed-citation xmlns:xlink="http://www.w3.org/1999/xlink" xlink:type="simple"><person-group><name name-style="western"><surname>Baquero</surname><given-names>E</given-names></name><name name-style="western"><surname>Schulz</surname><given-names>H-J</given-names></name><name name-style="western"><surname>Moravvej</surname><given-names>A</given-names></name><name name-style="western"><surname>Jordana</surname><given-names>R</given-names></name></person-group> (<year>2008</year>) <article-title>On the identity and geographical distribution of <italic><tp:taxon-name><tp:taxon-name-part taxon-name-part-type="genus">Entomobrya</tp:taxon-name-part><tp:taxon-name-part taxon-name-part-type="species">handschini</tp:taxon-name-part></tp:taxon-name></italic> Stach, 1922 (<tp:taxon-name><tp:taxon-name-part taxon-name-part-type="order">Collembola</tp:taxon-name-part></tp:taxon-name>, <tp:taxon-name><tp:taxon-name-part taxon-name-part-type="family">Entomobryidae</tp:taxon-name-part></tp:taxon-name>).</article-title><source>Abhandlungen und Berichte des Naturkundemuseum Görlitz</source><volume>79</volume>(<issue>2</issue>): <fpage>257</fpage>–<lpage>269</lpage>.</mixed-citation></ref><ref id="B52"><mixed-citation xmlns:xlink="http://www.w3.org/1999/xlink" xlink:type="simple"><person-group><name name-style="western"><surname>Stach</surname><given-names>J</given-names></name></person-group> (<year>1922</year>) <article-title>Apterygoten aus dem nordwestlichen Ungarn.</article-title><source>Annales Musei Nationalis Hungarici</source><volume>19</volume>: <fpage>1</fpage>–<lpage>75</lpage>.</mixed-citation></ref><ref id="B55"><mixed-citation xmlns:xlink="http://www.w3.org/1999/xlink" xlink:type="simple"><person-group><name name-style="western"><surname>Stach</surname><given-names>J</given-names></name></person-group> (<year>1963</year>) <source>The Apterygotan fauna of Poland in relation to the world-fauna of this group of insects. Tribe: <tp:taxon-name><tp:taxon-name-part taxon-name-part-type="tribe">Entomobryini</tp:taxon-name-part></tp:taxon-name>.</source><publisher-name>Polska Akademia Nauk</publisher-name>, <publisher-loc>Kraków</publisher-loc>, <size units="page">126 pp</size>. [43 pls]</mixed-citation></ref><ref id="B25"><mixed-citation xmlns:xlink="http://www.w3.org/1999/xlink" xlink:type="simple"><person-group><name name-style="western"><surname>Jordana</surname><given-names>R</given-names></name></person-group> (<year>2012</year>) <article-title><tp:taxon-name><tp:taxon-name-part taxon-name-part-type="subfamily">Capbryinae</tp:taxon-name-part></tp:taxon-name> and <tp:taxon-name><tp:taxon-name-part taxon-name-part-type="tribe">Entomobryini</tp:taxon-name-part></tp:taxon-name>.</article-title> In: <person-group><name name-style="western"><surname>Dunger</surname><given-names>W</given-names></name><name name-style="western"><surname>Burkhardt</surname><given-names>U</given-names></name></person-group> (<role>Eds</role>) <issue-title>Synopses on Palaearctic Collembola.</issue-title><source>Soil Organisms 84(1)</source>, <fpage>1</fpage>–<lpage>391</lpage>.</mixed-citation></ref><ref id="B19"><mixed-citation xmlns:xlink="http://www.w3.org/1999/xlink" xlink:type="simple"><person-group><name name-style="western"><surname>Furgoł</surname><given-names>M</given-names></name></person-group> (<year>2017</year>) <article-title>Three new species of <italic><tp:taxon-name><tp:taxon-name-part taxon-name-part-type="genus">Entomobrya</tp:taxon-name-part></tp:taxon-name></italic> from Poland (<tp:taxon-name><tp:taxon-name-part taxon-name-part-type="order">Collembola</tp:taxon-name-part></tp:taxon-name>, <tp:taxon-name><tp:taxon-name-part taxon-name-part-type="family">Entomobryidae</tp:taxon-name-part></tp:taxon-name>).</article-title><source>Zootaxa</source><volume>4238</volume>(<issue>1</issue>): <fpage>43</fpage>–<lpage>57</lpage>. <ext-link xlink:href="10.11646/zootaxa.4238.1.3" ext-link-type="doi" xlink:type="simple">https://doi.org/10.11646/zootaxa.4238.1.3</ext-link></mixed-citation></ref></ref-list></tp:taxon-treatment>
