# Supplementary material for: ﻿Investigation on the true identity of Entomobryanigriventris Stach, 1929 (Collembola, Entomobryidae) with the description of a new species
Source: Zookeys. 2023 Dec 5;1185:321–53. doi: 10.3897/zookeys.1185.112279 (PMC10716847; doi:10.3897/zookeys.1185.112279)
Supplement: XML Treatment for Entomobrya cf. quinquelineata [file zookeys.1185.112279-treatment4.xml]

<!DOCTYPE tp:taxon-treatment
  PUBLIC "-//TaxonX//DTD Taxonomic Treatment Publishing DTD v0 20100105//EN" "tax-treatment-NSO.dtd">
<tp:taxon-treatment xmlns:tp="http://www.plazi.org/taxpub"><tp:treatment-meta><kwd-group><label>Taxon classification</label><kwd>
              <named-content content-type="kingdom">Animalia</named-content>
            </kwd><kwd>
              <named-content content-type="order">Entomobryomorpha</named-content>
            </kwd><kwd>
              <named-content content-type="family">Entomobryidae</named-content>
            </kwd></kwd-group><mixed-citation publication-type="journal"><person-group><name><surname>Winkler</surname><given-names>Daniel</given-names></name><name><surname>Sternalski</surname><given-names>Jakub</given-names></name><name><surname>Ónodi</surname><given-names>Gábor</given-names></name><name><surname>Szigeti</surname><given-names>Nóra</given-names></name><name><surname>Florián</surname><given-names>Norbert</given-names></name><name><surname>Dányi</surname><given-names>László</given-names></name></person-group><article-title>﻿Investigation on the true identity of <italic><tp:taxon-name><tp:taxon-name-part taxon-name-part-type="genus" reg="Entomobrya">Entomobrya</tp:taxon-name-part><tp:taxon-name-part taxon-name-part-type="species" reg="nigriventris">nigriventris</tp:taxon-name-part></tp:taxon-name></italic> Stach, 1929 (<tp:taxon-name><tp:taxon-name-part taxon-name-part-type="order">Collembola</tp:taxon-name-part></tp:taxon-name>, <tp:taxon-name><tp:taxon-name-part taxon-name-part-type="family">Entomobryidae</tp:taxon-name-part></tp:taxon-name>) with the description of a new species</article-title><source>Zookeys</source><day>05</day><month>12</month><year>2023</year><volume>1185</volume><fpage>321</fpage><lpage>353</lpage><pub-id pub-id-type="doi">10.3897/zookeys.1185.112279</pub-id></mixed-citation></tp:treatment-meta><tp:nomenclature><label>﻿</label><tp:taxon-name>
            <object-id xmlns:xlink="http://www.w3.org/1999/xlink" content-type="arpha" xlink:type="simple">E1174CA1-2B51-513D-842D-EE4DB290DF77</object-id>
            <tp:taxon-name-part taxon-name-part-type="genus" reg="Entomobrya">Entomobrya</tp:taxon-name-part>
            <tp:taxon-name-part taxon-name-part-type="uncertainty-rank">cf.</tp:taxon-name-part>
            <tp:taxon-name-part taxon-name-part-type="species" reg="quinquelineata">quinquelineata</tp:taxon-name-part>
          </tp:taxon-name><tp:taxon-authority>Börner, 1901</tp:taxon-authority><xref ref-type="fig" rid="F12">Figs 12</xref><xref ref-type="fig" rid="F13">, 13</xref></tp:nomenclature><tp:treatment-sec sec-type="material" id="SECID0EYCCI"><title>Material.</title><p>Five ♂♂ on two slides (Nr. <named-content xmlns:xlink="http://www.w3.org/1999/xlink" content-type="dwc:institutional_code" xlink:title="Hungarian Natural History Museum, Budapest, Hungary" xlink:href="http://grbio.org/institution/hungarian-natural-history-museum" xlink:type="simple">HNHM</named-content>-collpr-922 to Nr. <named-content xmlns:xlink="http://www.w3.org/1999/xlink" content-type="dwc:institutional_code" xlink:title="Hungarian Natural History Museum, Budapest, Hungary" xlink:href="http://grbio.org/institution/hungarian-natural-history-museum" xlink:type="simple">HNHM</named-content>-coll-923) preserved at <named-content xmlns:xlink="http://www.w3.org/1999/xlink" content-type="dwc:institutional_code" xlink:title="Hungarian Natural History Museum, Budapest, Hungary" xlink:href="http://grbio.org/institution/hungarian-natural-history-museum" xlink:type="simple">HNHM</named-content>, Hungary, Szárhalmi forest, Sopron, com. Győr-Moson-Sop­ron, <named-content xmlns:xlink="http://www.w3.org/1999/xlink" content-type="dwc:verbatimCoordinates" xlink:type="simple"><named-content content-type="geo-json" specific-use="{&#34;type&#34;:&#34;Point&#34;,&#34;coordinates&#34;:[16.639444,47.698333]}" id="NCID0ENDCI" xlink:type="simple">47°41'54"N, 16°38'22"E</named-content></named-content>, 214 m above sea level. D-vac sample, 13 Oct. 2018, leg. D. Winkler.</p></tp:treatment-sec><tp:treatment-sec sec-type="description" id="SECID0ESDCI"><title>Description.</title><p><bold><italic>Habitus</italic>.</bold> Adult body length 1.73–2.05 mm excluding antennae. Body ground colour pale yellow or yellowish brown, with five dark longitudinal stripes: the dorsal and two dorsolateral from <abbrev xmlns:xlink="http://www.w3.org/1999/xlink" xlink:title="thoracic tergite" id="ABBRID0E4DCI" xlink:type="simple">Th</abbrev> II to posterior margin of <abbrev xmlns:xlink="http://www.w3.org/1999/xlink" xlink:title="abdominal tergite" id="ABBRID0EBECI" xlink:type="simple">Abd</abbrev> III, lateral ones from <abbrev xmlns:xlink="http://www.w3.org/1999/xlink" xlink:title="thoracic tergite" id="ABBRID0EFECI" xlink:type="simple">Th</abbrev> II to posterior margin of <abbrev xmlns:xlink="http://www.w3.org/1999/xlink" xlink:title="abdominal tergite" id="ABBRID0EJECI" xlink:type="simple">Abd</abbrev> IV. Dorsal and dorsolateral stripes may widen here and there, especially on <abbrev xmlns:xlink="http://www.w3.org/1999/xlink" xlink:title="thoracic tergite" id="ABBRID0ENECI" xlink:type="simple">Th</abbrev> III–<abbrev xmlns:xlink="http://www.w3.org/1999/xlink" xlink:title="abdominal tergite" id="ABBRID0ERECI" xlink:type="simple">Abd</abbrev> III. <abbrev xmlns:xlink="http://www.w3.org/1999/xlink" xlink:title="abdominal tergite" id="ABBRID0EVECI" xlink:type="simple">Abd</abbrev> IV with some irregular patches, anterior part often entirely dark (Fig. <xref ref-type="fig" rid="F12">12A</xref>). Ventral body partly or entirely dark in most adult specimens (Fig. <xref ref-type="fig" rid="F12">12B</xref>). Violet pigments on antennae with increasing intensity from base to apex of segments.</p><fig id="F12" position="float" orientation="portrait"><object-id xmlns:xlink="http://www.w3.org/1999/xlink" content-type="doi" xlink:type="simple">10.3897/zookeys.1185.112279.figure12</object-id><object-id xmlns:xlink="http://www.w3.org/1999/xlink" content-type="arpha" xlink:type="simple">7BB82EEF-9333-553F-8608-C2AB28ACC032</object-id><label>Figure 12.</label><caption><p><italic><tp:taxon-name><tp:taxon-name-part taxon-name-part-type="genus" reg="Entomobrya">Entomobrya</tp:taxon-name-part></tp:taxon-name></italic> cf. <tp:taxon-name><tp:taxon-name-part taxon-name-part-type="genus" reg="Entomobrya"/><tp:taxon-name-part taxon-name-part-type="species" reg="quinquelineata">quinquelineata</tp:taxon-name-part></tp:taxon-name>. Habitus <bold>A</bold> dorsolateral view <bold>B</bold> ventral view (same specimen). Scale bar: 0.5 mm.</p></caption><graphic xmlns:xlink="http://www.w3.org/1999/xlink" xlink:href="zookeys-1185-321_article-112279__-g012.jpg" position="float" orientation="portrait" xlink:type="simple" id="oo_947943.jpg"><uri content-type="original_file" xlink:type="simple">https://binary.pensoft.net/fig/947943</uri></graphic></fig><p><bold><italic>Head</italic>.</bold> 8+8 eyes, GH smaller than EF (Fig. <xref ref-type="fig" rid="F13">13A</xref>). Interocular chaetotaxy with five chaetae (s, t, p, q, r). Antennae length 1.11–1.20 mm. Antennal length to head diagonal length ratio 2.58–2.95 (<italic>n</italic> = 5). Relation of antennal joints I–IV as 1: 2.1–2.3: 1.5–2.0: 1.7–2.5 (<italic>n</italic> = 5). <abbrev xmlns:xlink="http://www.w3.org/1999/xlink" xlink:title="antennal segment" id="ABBRID0EUGCI" xlink:type="simple">Ant</abbrev> IV with bilobated apical bulb. <abbrev xmlns:xlink="http://www.w3.org/1999/xlink" xlink:title="antennal segment" id="ABBRID0EYGCI" xlink:type="simple">Ant</abbrev> III sensillary organ composed of two sensory rods partially behind a cuticular fold, guarded by three short sensilla. Arrangement of chaetae on labrum 4/554, prelabral chaetae ciliated, posterior, median and anterior labral chaetae smooth. Labrum with four rounded labral papillae (Fig. <xref ref-type="fig" rid="F13">13B</xref>). Outer maxillary palp with two smooth chaetae and three smooth sublobal chaetae. Curved lateral process on labial papilla E not reaching apex of papilla. Labium chaetotaxy formed by five smooth “a” chaetae and, in basal row, by ciliated chaetae M, R, E, L<sub>1</sub>, and L<sub>2</sub> with R smaller than other chaetae (ratio of R/M ~0.6).</p><fig id="F13" position="float" orientation="portrait"><object-id xmlns:xlink="http://www.w3.org/1999/xlink" content-type="doi" xlink:type="simple">10.3897/zookeys.1185.112279.figure13</object-id><object-id xmlns:xlink="http://www.w3.org/1999/xlink" content-type="arpha" xlink:type="simple">9ED25595-6264-574A-9A1A-6E1CE2DB5F5B</object-id><label>Figure 13.</label><caption><p><tp:taxon-name><tp:taxon-name-part taxon-name-part-type="genus" reg="Entomobrya">Entomobrya</tp:taxon-name-part><tp:taxon-name-part taxon-name-part-type="uncertainty-rank">cf.</tp:taxon-name-part><tp:taxon-name-part taxon-name-part-type="species" reg="quinquelineata">quinquelineata</tp:taxon-name-part></tp:taxon-name><bold>A</bold> head chaetotaxy <bold>B</bold> labral papillae <bold>C</bold> trochanteral organ <bold>D</bold> unguis and unguiculus of leg III <bold>E</bold><abbrev xmlns:xlink="http://www.w3.org/1999/xlink" xlink:title="thoracic tergite" id="ABBRID0EDICI" xlink:type="simple">Th</abbrev> II dorsal macrochaetotaxy <bold>F</bold><abbrev xmlns:xlink="http://www.w3.org/1999/xlink" xlink:title="abdominal tergite" id="ABBRID0EJICI" xlink:type="simple">Abd</abbrev> II dorsal macrochaetotaxy <bold>G</bold><abbrev xmlns:xlink="http://www.w3.org/1999/xlink" xlink:title="abdominal tergite" id="ABBRID0EPICI" xlink:type="simple">Abd</abbrev> III dorsal macrochaetotaxy <bold>H</bold><abbrev xmlns:xlink="http://www.w3.org/1999/xlink" xlink:title="abdominal tergite" id="ABBRID0EVICI" xlink:type="simple">Abd</abbrev> IV dorsal macrochaetotaxy. Abbreviations: <abbrev xmlns:xlink="http://www.w3.org/1999/xlink" xlink:title="abdominal tergite" id="ABBRID0EZICI" xlink:type="simple">Abd</abbrev> = abdominal tergite; <abbrev xmlns:xlink="http://www.w3.org/1999/xlink" xlink:title="thoracic tergite" id="ABBRID0E4ICI" xlink:type="simple">Th</abbrev> = thoracic tergite. Scale bars: 0.03 mm (<bold>A–C</bold>); 0.02 mm (<bold>D</bold>); 0.05 mm (<bold>E–H</bold>).</p></caption><graphic xmlns:xlink="http://www.w3.org/1999/xlink" xlink:href="zookeys-1185-321_article-112279__-g013.jpg" position="float" orientation="portrait" xlink:type="simple" id="oo_947944.jpg"><uri content-type="original_file" xlink:type="simple">https://binary.pensoft.net/fig/947944</uri></graphic></fig><p><bold><italic>Body</italic>.</bold> Ratio of <abbrev xmlns:xlink="http://www.w3.org/1999/xlink" xlink:title="abdominal tergite" id="ABBRID0ETJCI" xlink:type="simple">Abd</abbrev> IV/III length 3.77–4.54 (<italic>n</italic> = 5). Trochanteral organ with up to 22 spine-like chaetae (Fig. <xref ref-type="fig" rid="F13">13C</xref>). Unguis and unguiculus of claw III as in Fig. <xref ref-type="fig" rid="F13">13D</xref>. Unguis with sub-equal paired basal teeth at 59% from the inner edge, and with two more unpaired teeth at 80% and 92% from inner edge, respectively. Paired lateral teeth intermediate at level slightly below the paired internal teeth. Unpaired dorsal tooth basal, located approximately at one-quarter of distance from base. A small pretarsal chaeta present on both anterior and posterior surfaces. Unguiculus lanceolate, outer lamella smooth. Tibiotarsal tenent hair clavate, longer than claw. Ratio of smooth terminal chaeta / unguiculus ~ 1. Ventral tube anteriorly with 11+11 chaetae (4+4 ciliated <abbrev xmlns:xlink="http://www.w3.org/1999/xlink" xlink:title="macrochaeta" id="ABBRID0EBKCI" xlink:type="simple">Mac</abbrev> and 7+7 finely ciliated <abbrev xmlns:xlink="http://www.w3.org/1999/xlink" xlink:title="microchaeta" id="ABBRID0EFKCI" xlink:type="simple">mic</abbrev>) and with 4+4 thin, finely ciliated chaetae on posterior side; lateral flap with 3 ciliated and 6 smooth chaetae. Manubrial plate with four chaetae and two pseudopores. Length of not ringed terminal dens ~ 3× the length of mucro. Mucro with distal tooth equal to anteapical; basal spine just reaching tip of anteapical tooth.</p><p><bold><italic>Macrochaetotaxy</italic></bold> (Fig. <xref ref-type="fig" rid="F13">13A,E–H</xref>). Simplified <abbrev xmlns:xlink="http://www.w3.org/1999/xlink" xlink:title="macrochaeta" id="ABBRID0EZKCI" xlink:type="simple">Mac</abbrev> formula: 3-1-0-2(3)-2/2-3/2-2/1-2-1/0-4(5)-4-2-2. Head (Fig. <xref ref-type="fig" rid="F13">13A</xref>): H1 area with three <abbrev xmlns:xlink="http://www.w3.org/1999/xlink" xlink:title="macrochaeta" id="ABBRID0EBLCI" xlink:type="simple">Mac</abbrev> (An<sub>2</sub>, An<sub>3a1</sub>, An<sub>3</sub>); H2 area with one <abbrev xmlns:xlink="http://www.w3.org/1999/xlink" xlink:title="macrochaeta" id="ABBRID0ELLCI" xlink:type="simple">Mac</abbrev> (A<sub>5</sub>); H3 area without <abbrev xmlns:xlink="http://www.w3.org/1999/xlink" xlink:title="macrochaeta" id="ABBRID0ERLCI" xlink:type="simple">Mac</abbrev>; H4 area with 3 <abbrev xmlns:xlink="http://www.w3.org/1999/xlink" xlink:title="macrochaeta" id="ABBRID0EVLCI" xlink:type="simple">Mac</abbrev> (S<sub>1</sub>, S<sub>3</sub>, S<sub>4i</sub>); H5 area with two <abbrev xmlns:xlink="http://www.w3.org/1999/xlink" xlink:title="macrochaeta" id="ABBRID0E6LCI" xlink:type="simple">Mac</abbrev> (Ps<sub>2</sub> and Ps<sub>5</sub>). Mesothorax (Fig. <xref ref-type="fig" rid="F13">13E</xref>): area T1 with two <abbrev xmlns:xlink="http://www.w3.org/1999/xlink" xlink:title="macrochaeta" id="ABBRID0ELMCI" xlink:type="simple">Mac</abbrev> (m<sub>1</sub> and m<sub>2i</sub>); T2 with three <abbrev xmlns:xlink="http://www.w3.org/1999/xlink" xlink:title="macrochaeta" id="ABBRID0ETMCI" xlink:type="simple">Mac</abbrev> (a<sub>5</sub>, m<sub>4</sub> and m<sub>4i</sub>). Abdomen: <abbrev xmlns:xlink="http://www.w3.org/1999/xlink" xlink:title="abdominal tergite" id="ABBRID0E4MCI" xlink:type="simple">Abd</abbrev> II (Fig. <xref ref-type="fig" rid="F13">13F</xref>) area A1 with two <abbrev xmlns:xlink="http://www.w3.org/1999/xlink" xlink:title="macrochaeta" id="ABBRID0EFNCI" xlink:type="simple">Mac</abbrev> (a<sub>2</sub> and a<sub>3</sub>); area A2 also with two <abbrev xmlns:xlink="http://www.w3.org/1999/xlink" xlink:title="macrochaeta" id="ABBRID0ENNCI" xlink:type="simple">Mac</abbrev> (m<sub>3</sub> and m<sub>3e</sub>); <abbrev xmlns:xlink="http://www.w3.org/1999/xlink" xlink:title="abdominal tergite" id="ABBRID0EVNCI" xlink:type="simple">Abd</abbrev> III (Fig. <xref ref-type="fig" rid="F13">13G</xref>) area A3 with one <abbrev xmlns:xlink="http://www.w3.org/1999/xlink" xlink:title="macrochaeta" id="ABBRID0E4NCI" xlink:type="simple">Mac</abbrev> (a<sub>1</sub>); area A4 with two <abbrev xmlns:xlink="http://www.w3.org/1999/xlink" xlink:title="macrochaeta" id="ABBRID0EDOCI" xlink:type="simple">Mac</abbrev> (a<sub>2</sub> and a<sub>3</sub>), and one <abbrev xmlns:xlink="http://www.w3.org/1999/xlink" xlink:title="macrochaeta" id="ABBRID0ELOCI" xlink:type="simple">Mac</abbrev> (m<sub>3</sub>) on A5; <abbrev xmlns:xlink="http://www.w3.org/1999/xlink" xlink:title="abdominal tergite" id="ABBRID0EROCI" xlink:type="simple">Abd</abbrev> IV (Fig. <xref ref-type="fig" rid="F13">13H</xref>) area without <abbrev xmlns:xlink="http://www.w3.org/1999/xlink" xlink:title="macrochaeta" id="ABBRID0EZOCI" xlink:type="simple">Mac</abbrev>; area A7 with 4–5 <abbrev xmlns:xlink="http://www.w3.org/1999/xlink" xlink:title="macrochaeta" id="ABBRID0E4OCI" xlink:type="simple">Mac</abbrev> (A<sub>3p</sub>, A<sub>e3</sub>, C<sub>1</sub>, E<sub>1</sub> always present, B2 present or absent); area A8 with four <abbrev xmlns:xlink="http://www.w3.org/1999/xlink" xlink:title="macrochaeta" id="ABBRID0EJPCI" xlink:type="simple">Mac</abbrev> (A<sub>4a</sub>, A<sub>e4</sub>, B<sub>4</sub>, C<sub>2a</sub>); area A9 with two <abbrev xmlns:xlink="http://www.w3.org/1999/xlink" xlink:title="macrochaeta" id="ABBRID0EVPCI" xlink:type="simple">Mac</abbrev> (A<sub>5</sub> and B<sub>5</sub>); and area A10 with two <abbrev xmlns:xlink="http://www.w3.org/1999/xlink" xlink:title="macrochaeta" id="ABBRID0E4PCI" xlink:type="simple">Mac</abbrev> (A<sub>6</sub> and B<sub>6</sub>). Sensillar formula from <abbrev xmlns:xlink="http://www.w3.org/1999/xlink" xlink:title="thoracic tergite" id="ABBRID0EFQCI" xlink:type="simple">Th</abbrev> II to <abbrev xmlns:xlink="http://www.w3.org/1999/xlink" xlink:title="abdominal tergite" id="ABBRID0EJQCI" xlink:type="simple">Abd</abbrev> V: 2,2/1,2,2,9,3; microsensillar formula from <abbrev xmlns:xlink="http://www.w3.org/1999/xlink" xlink:title="thoracic tergite" id="ABBRID0ENQCI" xlink:type="simple">Th</abbrev> II to <abbrev xmlns:xlink="http://www.w3.org/1999/xlink" xlink:title="abdominal tergite" id="ABBRID0ERQCI" xlink:type="simple">Abd</abbrev> III: 1,0/1,0,1.</p></tp:treatment-sec><tp:treatment-sec sec-type="ecology" id="SECID0EVQCI"><title>Ecology.</title><p>The specimens were collected in xerophilous dolomite-steppe meadow plant associations.</p></tp:treatment-sec><tp:treatment-sec sec-type="remarks" id="SECID0E1QCI"><title>Remarks.</title><p>The specimens collected in Hungary differ in their colour pattern from the original form described by <xref ref-type="bibr" rid="B9">Börner (1901)</xref>, which <xref ref-type="bibr" rid="B55">Stach (1963)</xref> later named f. <tp:taxon-name><tp:taxon-name-part taxon-name-part-type="genus" reg="Entomobrya"/><tp:taxon-name-part taxon-name-part-type="form" reg="principalis">principalis</tp:taxon-name-part></tp:taxon-name>, and in which the longitudinal central and dorsolateral stripes run uninterrupted to the posterior part of <abbrev xmlns:xlink="http://www.w3.org/1999/xlink" xlink:title="abdominal tergite" id="ABBRID0EXRCI" xlink:type="simple">Abd</abbrev> IV. The similarity in the colour pattern can be discovered mostly with individuals from Switzerland, Holland, or Lithuania, presented in the species redescription (<xref ref-type="bibr" rid="B2">Baquero and Jordana 2008</xref>), in which the longitudinal stripes are interrupted on <abbrev xmlns:xlink="http://www.w3.org/1999/xlink" xlink:title="abdominal tergite" id="ABBRID0E6RCI" xlink:type="simple">Abd</abbrev> IV. Nevertheless, the occurrence of a dark ventral side has not been described in this species until now, although it is not rare in some populations.</p><p>In their comprehensive redescription of <italic><tp:taxon-name><tp:taxon-name-part taxon-name-part-type="genus" reg="Entomobrya">E.</tp:taxon-name-part><tp:taxon-name-part taxon-name-part-type="species" reg="quinquelineata">quinquelineata</tp:taxon-name-part></tp:taxon-name></italic> based on European materials, <xref ref-type="bibr" rid="B2">Baquero and Jordana (2008)</xref> provided the essential dorsal macrochaetae distribution and information on its variability. The dorsal macrochaetotaxy of the Hungarian specimens is fairly consistent with the previous redescriptions (<xref ref-type="bibr" rid="B2">Baquero and Jordana 2008</xref>; <xref ref-type="bibr" rid="B25">Jordana 2012</xref>). Differences include the presence of <abbrev xmlns:xlink="http://www.w3.org/1999/xlink" xlink:title="macrochaeta" id="ABBRID0E3SCI" xlink:type="simple">Mac</abbrev> S<sub>1</sub> in the H4 area of the head. The number of macrochaetae in this area is usually two. However, in a specimen from Switzerland, the presence of a third macrochaeta was hinted at but marked as questionable because of the poor condition of the slide examined (<xref ref-type="bibr" rid="B2">Baquero and Jordana 2008</xref>).</p><p>Although the dorsal colour pattern suggests that we found a population of <italic><tp:taxon-name><tp:taxon-name-part taxon-name-part-type="genus" reg="Entomobrya">E.</tp:taxon-name-part><tp:taxon-name-part taxon-name-part-type="species" reg="quinquelineata">quinquelineata</tp:taxon-name-part></tp:taxon-name></italic>, considering the abovementioned difference in head chaetotaxy, we identify it as <tp:taxon-name><tp:taxon-name-part taxon-name-part-type="genus" reg="Entomobrya">E.</tp:taxon-name-part><tp:taxon-name-part taxon-name-part-type="uncertainty-rank">cf.</tp:taxon-name-part><tp:taxon-name-part taxon-name-part-type="species" reg="quinquelineata">quinquelineata</tp:taxon-name-part></tp:taxon-name>.</p></tp:treatment-sec><ref-list><ref id="B9"><mixed-citation xmlns:xlink="http://www.w3.org/1999/xlink" xlink:type="simple"><person-group><name name-style="western"><surname>Börner</surname><given-names>C</given-names></name></person-group> (<year>1901</year>) <article-title>Zur Kenntnis der Apterygoten-Fauna von Bremen und der Nachbardistrikte. Beitrag zu einer Apterygoten-Fauna Mitteleuropas.</article-title><source>Abhandlungen des Naturwissenschaftlichen Vereins zu Bremen</source><volume>17</volume>(<issue>1</issue>): <fpage>1</fpage>–<lpage>140</lpage>. <ext-link xlink:href="10.5962/bhl.part.18332" ext-link-type="doi" xlink:type="simple">https://doi.org/10.5962/bhl.part.18332</ext-link></mixed-citation></ref><ref id="B55"><mixed-citation xmlns:xlink="http://www.w3.org/1999/xlink" xlink:type="simple"><person-group><name name-style="western"><surname>Stach</surname><given-names>J</given-names></name></person-group> (<year>1963</year>) <source>The Apterygotan fauna of Poland in relation to the world-fauna of this group of insects. Tribe: <tp:taxon-name><tp:taxon-name-part taxon-name-part-type="tribe">Entomobryini</tp:taxon-name-part></tp:taxon-name>.</source><publisher-name>Polska Akademia Nauk</publisher-name>, <publisher-loc>Kraków</publisher-loc>, <size units="page">126 pp</size>. [43 pls]</mixed-citation></ref><ref id="B2"><mixed-citation xmlns:xlink="http://www.w3.org/1999/xlink" xlink:type="simple"><person-group><name name-style="western"><surname>Baquero</surname><given-names>E</given-names></name><name name-style="western"><surname>Jordana</surname><given-names>R</given-names></name></person-group> (<year>2008</year>) <article-title>Redescription of <italic><tp:taxon-name><tp:taxon-name-part taxon-name-part-type="genus">Entomobrya</tp:taxon-name-part><tp:taxon-name-part taxon-name-part-type="species">quinquelineata</tp:taxon-name-part></tp:taxon-name></italic> Börner, 1901 (<tp:taxon-name><tp:taxon-name-part taxon-name-part-type="order">Collembola</tp:taxon-name-part></tp:taxon-name>: <tp:taxon-name><tp:taxon-name-part taxon-name-part-type="family">Entomobryidae</tp:taxon-name-part></tp:taxon-name>) and description of three new species.</article-title><source>Zootaxa</source><volume>1821</volume>(<issue>1</issue>): <fpage>1</fpage>–<lpage>12</lpage>. <ext-link xlink:href="10.11646/zootaxa.1821.1.1" ext-link-type="doi" xlink:type="simple">https://doi.org/10.11646/zootaxa.1821.1.1</ext-link></mixed-citation></ref><ref id="B25"><mixed-citation xmlns:xlink="http://www.w3.org/1999/xlink" xlink:type="simple"><person-group><name name-style="western"><surname>Jordana</surname><given-names>R</given-names></name></person-group> (<year>2012</year>) <article-title><tp:taxon-name><tp:taxon-name-part taxon-name-part-type="subfamily">Capbryinae</tp:taxon-name-part></tp:taxon-name> and <tp:taxon-name><tp:taxon-name-part taxon-name-part-type="tribe">Entomobryini</tp:taxon-name-part></tp:taxon-name>.</article-title> In: <person-group><name name-style="western"><surname>Dunger</surname><given-names>W</given-names></name><name name-style="western"><surname>Burkhardt</surname><given-names>U</given-names></name></person-group> (<role>Eds</role>) <issue-title>Synopses on Palaearctic Collembola.</issue-title><source>Soil Organisms 84(1)</source>, <fpage>1</fpage>–<lpage>391</lpage>.</mixed-citation></ref></ref-list></tp:taxon-treatment>
