# Supplementary material for: ﻿Investigation on the true identity of Entomobryanigriventris Stach, 1929 (Collembola, Entomobryidae) with the description of a new species
Source: Zookeys. 2023 Dec 5;1185:321–53. doi: 10.3897/zookeys.1185.112279 (PMC10716847; doi:10.3897/zookeys.1185.112279)
Supplement: XML Treatment for Entomobrya unostrigata [file zookeys.1185.112279-treatment5.xml]

<!DOCTYPE tp:taxon-treatment
  PUBLIC "-//TaxonX//DTD Taxonomic Treatment Publishing DTD v0 20100105//EN" "tax-treatment-NSO.dtd">
<tp:taxon-treatment xmlns:tp="http://www.plazi.org/taxpub"><tp:treatment-meta><kwd-group><label>Taxon classification</label><kwd>
              <named-content content-type="kingdom">Animalia</named-content>
            </kwd><kwd>
              <named-content content-type="order">Entomobryomorpha</named-content>
            </kwd><kwd>
              <named-content content-type="family">Entomobryidae</named-content>
            </kwd></kwd-group><mixed-citation publication-type="journal"><person-group><name><surname>Winkler</surname><given-names>Daniel</given-names></name><name><surname>Sternalski</surname><given-names>Jakub</given-names></name><name><surname>Ónodi</surname><given-names>Gábor</given-names></name><name><surname>Szigeti</surname><given-names>Nóra</given-names></name><name><surname>Florián</surname><given-names>Norbert</given-names></name><name><surname>Dányi</surname><given-names>László</given-names></name></person-group><article-title>﻿Investigation on the true identity of <italic><tp:taxon-name><tp:taxon-name-part taxon-name-part-type="genus" reg="Entomobrya">Entomobrya</tp:taxon-name-part><tp:taxon-name-part taxon-name-part-type="species" reg="nigriventris">nigriventris</tp:taxon-name-part></tp:taxon-name></italic> Stach, 1929 (<tp:taxon-name><tp:taxon-name-part taxon-name-part-type="order">Collembola</tp:taxon-name-part></tp:taxon-name>, <tp:taxon-name><tp:taxon-name-part taxon-name-part-type="family">Entomobryidae</tp:taxon-name-part></tp:taxon-name>) with the description of a new species</article-title><source>Zookeys</source><day>05</day><month>12</month><year>2023</year><volume>1185</volume><fpage>321</fpage><lpage>353</lpage><pub-id pub-id-type="doi">10.3897/zookeys.1185.112279</pub-id></mixed-citation></tp:treatment-meta><tp:nomenclature><label>﻿</label><tp:taxon-name>
            <object-id xmlns:xlink="http://www.w3.org/1999/xlink" content-type="arpha" xlink:type="simple">BF8EAF45-DE02-5E92-A6EB-EE16636CD03A</object-id>
            <tp:taxon-name-part taxon-name-part-type="genus" reg="Entomobrya">Entomobrya</tp:taxon-name-part>
            <tp:taxon-name-part taxon-name-part-type="species" reg="unostrigata">unostrigata</tp:taxon-name-part>
          </tp:taxon-name><tp:taxon-authority>Stach, 1930</tp:taxon-authority><xref ref-type="fig" rid="F14">Figs 14</xref><xref ref-type="fig" rid="F15">, 15</xref></tp:nomenclature><tp:treatment-sec sec-type="material" id="SECID0ENVCI"><title>Material.</title><p>Four ♂♂ and four ♀♀ on three slides (slide numbers as <named-content xmlns:xlink="http://www.w3.org/1999/xlink" content-type="dwc:institutional_code" xlink:title="Hungarian Natural History Museum, Budapest, Hungary" xlink:href="http://grbio.org/institution/hungarian-natural-history-museum" xlink:type="simple">HNHM</named-content>-collpr-923 to <named-content xmlns:xlink="http://www.w3.org/1999/xlink" content-type="dwc:institutional_code" xlink:title="Hungarian Natural History Museum, Budapest, Hungary" xlink:href="http://grbio.org/institution/hungarian-natural-history-museum" xlink:type="simple">HNHM</named-content>-collpr-924; and WD–coll–150), ~ 80 specimens in 96% ethyl alcohol (Vial WD180). Hungary, Budapest, 307 m asl, <named-content xmlns:xlink="http://www.w3.org/1999/xlink" content-type="dwc:verbatimCoordinates" xlink:type="simple"><named-content content-type="geo-json" specific-use="{&#34;type&#34;:&#34;Point&#34;,&#34;coordinates&#34;:[18.989722,47.487222]}" id="NCID0E5VCI" xlink:type="simple">47°29'14"N, 18°59'23"E</named-content></named-content>, D-vac sample, 14 Mar. 2023, leg. D. Winkler. Two slides are preserved at <named-content xmlns:xlink="http://www.w3.org/1999/xlink" content-type="dwc:institutional_code" xlink:title="Hungarian Natural History Museum, Budapest, Hungary" xlink:href="http://grbio.org/institution/hungarian-natural-history-museum" xlink:type="simple">HNHM</named-content>, one slide and the specimens in alcohol are stored at <abbrev xmlns:xlink="http://www.w3.org/1999/xlink" xlink:title="University of Sopron, Faculty of Forestry, Sopron, Hungary" id="ABBRID0EHWCI" xlink:type="simple">SOE</abbrev>.</p></tp:treatment-sec><tp:treatment-sec sec-type="description" id="SECID0ELWCI"><title>Description.</title><p><bold><italic>Habitus.</italic></bold> Adult body length up to 3.91 mm excluding antennae. Colour polymorphic. Ground colour usually pale yellow (Fig. <xref ref-type="fig" rid="F14">14A</xref>). Transitional form (Fig. <xref ref-type="fig" rid="F14">14B, C</xref>) with yellow head and <abbrev xmlns:xlink="http://www.w3.org/1999/xlink" xlink:title="thoracic tergite" id="ABBRID0E5WCI" xlink:type="simple">Th</abbrev> II, and dark purple from <abbrev xmlns:xlink="http://www.w3.org/1999/xlink" xlink:title="thoracic tergite" id="ABBRID0ECXCI" xlink:type="simple">Th</abbrev> III–<abbrev xmlns:xlink="http://www.w3.org/1999/xlink" xlink:title="abdominal tergite" id="ABBRID0EGXCI" xlink:type="simple">Abd</abbrev> IV and dark ventral side not rare. Completely dark form (Fig. <xref ref-type="fig" rid="F14">14D</xref>) occasional, with head and body dorsally and ventrally dark purplish black, dark shades also on ventral tube and manubrium. Pattern typically with narrow medial longitudinal stripe extending from <abbrev xmlns:xlink="http://www.w3.org/1999/xlink" xlink:title="thoracic tergite" id="ABBRID0EOXCI" xlink:type="simple">Th</abbrev> II to posterior margin of <abbrev xmlns:xlink="http://www.w3.org/1999/xlink" xlink:title="abdominal tergite" id="ABBRID0ESXCI" xlink:type="simple">Abd</abbrev> IV. Broad transverse stripe on posterior margin of <abbrev xmlns:xlink="http://www.w3.org/1999/xlink" xlink:title="abdominal tergite" id="ABBRID0EWXCI" xlink:type="simple">Abd</abbrev> II, occasionally also with thin transverse stripes on posterior margins of <abbrev xmlns:xlink="http://www.w3.org/1999/xlink" xlink:title="thoracic tergite" id="ABBRID0E1XCI" xlink:type="simple">Th</abbrev> II–<abbrev xmlns:xlink="http://www.w3.org/1999/xlink" xlink:title="abdominal tergite" id="ABBRID0E5XCI" xlink:type="simple">Abd</abbrev> I and <abbrev xmlns:xlink="http://www.w3.org/1999/xlink" xlink:title="abdominal tergite" id="ABBRID0ECYCI" xlink:type="simple">Abd</abbrev> III–IV. Posteriorly on <abbrev xmlns:xlink="http://www.w3.org/1999/xlink" xlink:title="thoracic tergite" id="ABBRID0EGYCI" xlink:type="simple">Th</abbrev> II–<abbrev xmlns:xlink="http://www.w3.org/1999/xlink" xlink:title="abdominal tergite" id="ABBRID0EKYCI" xlink:type="simple">Abd</abbrev> III, often with irregular or trapezoidal patches along centreline, usually broadest on <abbrev xmlns:xlink="http://www.w3.org/1999/xlink" xlink:title="abdominal tergite" id="ABBRID0EOYCI" xlink:type="simple">Abd</abbrev> III. Pattern on darker specimens barely detectable.</p><fig id="F14" position="float" orientation="portrait"><object-id xmlns:xlink="http://www.w3.org/1999/xlink" content-type="doi" xlink:type="simple">10.3897/zookeys.1185.112279.figure14</object-id><object-id xmlns:xlink="http://www.w3.org/1999/xlink" content-type="arpha" xlink:type="simple">0CF9578C-55F4-5E1A-AA9E-CC12873C50ED</object-id><label>Figure 14.</label><caption><p><italic><tp:taxon-name><tp:taxon-name-part taxon-name-part-type="genus" reg="Entomobrya">Entomobrya</tp:taxon-name-part><tp:taxon-name-part taxon-name-part-type="species" reg="unostrigata">unostrigata.</tp:taxon-name-part></tp:taxon-name></italic> Habitus <bold>A</bold> typical colour pattern (dorsal view) <bold>B</bold> intermediate semi-dark colour form (dorsolateral view) <bold>C</bold> intermediate semi-dark colour form (ventrolateral view – same specimen as Fig. <xref ref-type="fig" rid="F13">13B</xref>) <bold>D</bold> dark colour form (ventrolateral view). Scale bars: 0.5 mm.</p></caption><graphic xmlns:xlink="http://www.w3.org/1999/xlink" xlink:href="zookeys-1185-321_article-112279__-g014.jpg" position="float" orientation="portrait" xlink:type="simple" id="oo_947945.jpg"><uri content-type="original_file" xlink:type="simple">https://binary.pensoft.net/fig/947945</uri></graphic></fig><p><bold><italic>Head</italic>.</bold> 8+8 eyes, GH smaller than EF, Interocular chaetotaxy with six chaetae (s, t, p, q, r, v) (Fig. <xref ref-type="fig" rid="F15">15A</xref>). Antennae length 1.80–2.27 mm (<italic>n</italic> = 7). Antennal length to head diagonal length ratio 2.56–3.20 (<italic>n</italic> = 7). Relation of antennal joints I–IV as 1: 2.1–2.3: 1.8–2.1: 2.4–3.0 (<italic>n</italic> = 7). <abbrev xmlns:xlink="http://www.w3.org/1999/xlink" xlink:title="antennal segment" id="ABBRID0EH1CI" xlink:type="simple">Ant</abbrev> IV with bilobed apical bulb. <abbrev xmlns:xlink="http://www.w3.org/1999/xlink" xlink:title="antennal segment" id="ABBRID0EL1CI" xlink:type="simple">Ant</abbrev> III sensillary organ composed of two sensory rods partially behind a cuticular fold, guarded by three short sensilla. Arrangement of chaetae on the labrum 4/554, prelabral chaetae ciliated, posterior, median and anterior labral chaetae smooth. Labrum with four labral papillae with 1–3 setulae expansion (Fig. <xref ref-type="fig" rid="F15">15B</xref>). Outer maxillary palp with two smooth chaetae and three smooth sublobal chaetae. Lateral process on labial papilla E barely reaching or slightly beyond apex of papilla. Labium chaetotaxy formed by 5 smooth “a” chaetae and, in the basal row, by ciliated chaetae M, R, E, L<sub>1</sub> and L<sub>2</sub> with R smaller than other chaetae (ratio of R/M~0.6).</p><fig id="F15" position="float" orientation="portrait"><object-id xmlns:xlink="http://www.w3.org/1999/xlink" content-type="doi" xlink:type="simple">10.3897/zookeys.1185.112279.figure15</object-id><object-id xmlns:xlink="http://www.w3.org/1999/xlink" content-type="arpha" xlink:type="simple">2364F501-A1B7-5FD6-AF1A-E9890CBDCC1F</object-id><label>Figure 15.</label><caption><p><italic><tp:taxon-name><tp:taxon-name-part taxon-name-part-type="genus" reg="Entomobrya">Entomobrya</tp:taxon-name-part><tp:taxon-name-part taxon-name-part-type="species" reg="unostrigata">unostrigata</tp:taxon-name-part></tp:taxon-name></italic><bold>A</bold> head chaetotaxy <bold>B</bold> labral papillae <bold>C</bold> claw III (unguiculus with two different morphologies: outer edge smooth or serrate) <bold>D</bold> mucro <bold>E</bold><abbrev xmlns:xlink="http://www.w3.org/1999/xlink" xlink:title="thoracic tergite" id="ABBRID0EU2CI" xlink:type="simple">Th</abbrev> II dorsal macrochaetotaxy <bold>F</bold><abbrev xmlns:xlink="http://www.w3.org/1999/xlink" xlink:title="abdominal tergite" id="ABBRID0E12CI" xlink:type="simple">Abd</abbrev> II dorsal macrochaetotaxy <bold>G</bold><abbrev xmlns:xlink="http://www.w3.org/1999/xlink" xlink:title="abdominal tergite" id="ABBRID0EA3CI" xlink:type="simple">Abd</abbrev> III dorsal macrochaetotaxy <bold>H</bold><abbrev xmlns:xlink="http://www.w3.org/1999/xlink" xlink:title="abdominal tergite" id="ABBRID0EG3CI" xlink:type="simple">Abd</abbrev> IV dorsal macrochaetotaxy. Abbreviations: <abbrev xmlns:xlink="http://www.w3.org/1999/xlink" xlink:title="abdominal tergite" id="ABBRID0EK3CI" xlink:type="simple">Abd</abbrev> = abdominal tergite; <abbrev xmlns:xlink="http://www.w3.org/1999/xlink" xlink:title="thoracic tergite" id="ABBRID0EO3CI" xlink:type="simple">Th</abbrev> = thoracic tergite. Scale bars: 0.03 mm (<bold>A, C</bold>); 0.02 mm (<bold>B, D</bold>); 0.05 mm (<bold>E–H</bold>).</p></caption><graphic xmlns:xlink="http://www.w3.org/1999/xlink" xlink:href="zookeys-1185-321_article-112279__-g015.jpg" position="float" orientation="portrait" xlink:type="simple" id="oo_947946.jpg"><uri content-type="original_file" xlink:type="simple">https://binary.pensoft.net/fig/947946</uri></graphic></fig><p><bold><italic>Body</italic>.</bold> Ratio of <abbrev xmlns:xlink="http://www.w3.org/1999/xlink" xlink:title="abdominal tergite" id="ABBRID0EE4CI" xlink:type="simple">Abd</abbrev> IV/III length 4.04–5.57 (<italic>n</italic> = 8). No differentiated chaetae on tibiotarsus III, with exception of the smooth terminal chaeta opposite to tenent hair. Trochanteral organ with up to 33 spine-like chaetae forming a +/– V-shaped pattern. Unguis with sub-equal paired basal teeth at 47% from the inner edge, and with two more unpaired teeth at 74% and 87% from inner edge, respectively. Unpaired dorsal and paired lateral teeth intermediate, at a level below the paired internal teeth. A small pretarsal chaeta present on both anterior and posterior surfaces. Unguiculus lanceolate, outer lamella smooth or serrate (Fig. <xref ref-type="fig" rid="F15">15C</xref>). Tibiotarsal tenent hair clavate, ~0.8 as long as claw. Ratio of smooth terminal chaeta/unguiculus 0.9. Ventral tube with 30+30 ciliated chaetae on anterior side and 19+19 ciliated chaetae on posterior side; lateral flap with 12 chaetae. Manubrial plate with three chaetae and two <abbrev xmlns:xlink="http://www.w3.org/1999/xlink" xlink:title="pseudopore" id="ABBRID0EO4CI" xlink:type="simple">psp</abbrev>. Length of not ringed terminal dens ~ 2.5× the length of mucro. Mucro with anteapical tooth markedly smaller than apical; basal spine just reaching tip of anteapical tooth (Fig. <xref ref-type="fig" rid="F15">15D</xref>).</p><p><bold><italic>Macrochaetotaxy</italic></bold> (Fig. <xref ref-type="fig" rid="F15">15E–H</xref>). The studied population can be described by the following abbreviated formula: 3(4)-1(2)-0-3-2/1-4/2-4(5)/1-0-1/4(5)-1<sub>0</sub>4(5)-1<sub>0</sub>2-1<sub>0</sub>2-2.</p><p>Head (Fig. <xref ref-type="fig" rid="F15">15A</xref>): H1 area with 3–4 <abbrev xmlns:xlink="http://www.w3.org/1999/xlink" xlink:title="macrochaeta" id="ABBRID0ES5CI" xlink:type="simple">Mac</abbrev>, An<sub>2</sub>, An<sub>3a1</sub>, and An<sub>3</sub> always present, An<sub>3a2</sub> present or absent. H2 area with 1–2 <abbrev xmlns:xlink="http://www.w3.org/1999/xlink" xlink:title="macrochaeta" id="ABBRID0E55CI" xlink:type="simple">Mac</abbrev>, A<sub>5</sub> always present, A<sub>6</sub> present or absent; H3 area without <abbrev xmlns:xlink="http://www.w3.org/1999/xlink" xlink:title="macrochaeta" id="ABBRID0EG6CI" xlink:type="simple">Mac</abbrev>; H4 area with three <abbrev xmlns:xlink="http://www.w3.org/1999/xlink" xlink:title="macrochaeta" id="ABBRID0EK6CI" xlink:type="simple">Mac</abbrev> (S<sub>1</sub>, S<sub>3</sub>, S4<sub>i</sub>); H5 area with two <abbrev xmlns:xlink="http://www.w3.org/1999/xlink" xlink:title="macrochaeta" id="ABBRID0EU6CI" xlink:type="simple">Mac</abbrev> (Ps<sub>2</sub> and Ps<sub>5</sub>). Mesothorax (Fig. <xref ref-type="fig" rid="F15">15E</xref>): area T1 with one <abbrev xmlns:xlink="http://www.w3.org/1999/xlink" xlink:title="macrochaeta" id="ABBRID0EAADI" xlink:type="simple">Mac</abbrev> (m<sub>2i2</sub>); T2 with four <abbrev xmlns:xlink="http://www.w3.org/1999/xlink" xlink:title="macrochaeta" id="ABBRID0EGADI" xlink:type="simple">Mac</abbrev> (a<sub>5</sub>, m<sub>4</sub>, m<sub>4i</sub>, m<sub>5</sub>). Abdomen: <abbrev xmlns:xlink="http://www.w3.org/1999/xlink" xlink:title="abdominal tergite" id="ABBRID0ESADI" xlink:type="simple">Abd</abbrev> II (Fig. <xref ref-type="fig" rid="F15">15F</xref>) area A1 with two <abbrev xmlns:xlink="http://www.w3.org/1999/xlink" xlink:title="macrochaeta" id="ABBRID0E1ADI" xlink:type="simple">Mac</abbrev> (a<sub>2</sub> and a<sub>3</sub>); area A2 with 4–5 <abbrev xmlns:xlink="http://www.w3.org/1999/xlink" xlink:title="macrochaeta" id="ABBRID0ECBDI" xlink:type="simple">Mac</abbrev> (m<sub>3</sub>, m<sub>3e</sub>, m<sub>3ep</sub>, m<sub>3ea</sub> always present, m<sub>3ei</sub> present or absent); <abbrev xmlns:xlink="http://www.w3.org/1999/xlink" xlink:title="abdominal tergite" id="ABBRID0EQBDI" xlink:type="simple">Abd</abbrev> III (Fig. <xref ref-type="fig" rid="F15">15G</xref>) area A3 with one <abbrev xmlns:xlink="http://www.w3.org/1999/xlink" xlink:title="macrochaeta" id="ABBRID0EYBDI" xlink:type="simple">Mac</abbrev> (a<sub>1</sub>); area A4 without <abbrev xmlns:xlink="http://www.w3.org/1999/xlink" xlink:title="macrochaeta" id="ABBRID0E5BDI" xlink:type="simple">Mac</abbrev>, and area A5 with one <abbrev xmlns:xlink="http://www.w3.org/1999/xlink" xlink:title="macrochaeta" id="ABBRID0ECCDI" xlink:type="simple">Mac</abbrev> (m<sub>3</sub>); <abbrev xmlns:xlink="http://www.w3.org/1999/xlink" xlink:title="abdominal tergite" id="ABBRID0EICDI" xlink:type="simple">Abd</abbrev> IV (Fig. <xref ref-type="fig" rid="F15">15H</xref>) area A6 with 4–5 <abbrev xmlns:xlink="http://www.w3.org/1999/xlink" xlink:title="macrochaeta" id="ABBRID0EQCDI" xlink:type="simple">Mac</abbrev> (A<sub>1</sub>, B<sub>1</sub>, B<sub>e3</sub>, D1 always present, one <abbrev xmlns:xlink="http://www.w3.org/1999/xlink" xlink:title="macrochaeta" id="ABBRID0E1CDI" xlink:type="simple">Mac</abbrev> of uncertain homology present or absent; area A7 with unpaired central <abbrev xmlns:xlink="http://www.w3.org/1999/xlink" xlink:title="macrochaeta" id="ABBRID0E5CDI" xlink:type="simple">Mac</abbrev> A<sub>03</sub>, and with 4–5 <abbrev xmlns:xlink="http://www.w3.org/1999/xlink" xlink:title="macrochaeta" id="ABBRID0EEDDI" xlink:type="simple">Mac</abbrev> (A<sub>2</sub>, B<sub>2</sub>, C<sub>1</sub>, E<sub>1</sub> always present; B<sub>3</sub> present or absent); area A8 with unpaired central <abbrev xmlns:xlink="http://www.w3.org/1999/xlink" xlink:title="macrochaeta" id="ABBRID0ESDDI" xlink:type="simple">Mac</abbrev> A<sub>04</sub>, and two <abbrev xmlns:xlink="http://www.w3.org/1999/xlink" xlink:title="macrochaeta" id="ABBRID0EYDDI" xlink:type="simple">Mac</abbrev> (A<sub>4</sub> and B<sub>4</sub>); area A9 with unpaired central <abbrev xmlns:xlink="http://www.w3.org/1999/xlink" xlink:title="macrochaeta" id="ABBRID0EAEDI" xlink:type="simple">Mac</abbrev> A<sub>05</sub>, and two <abbrev xmlns:xlink="http://www.w3.org/1999/xlink" xlink:title="macrochaeta" id="ABBRID0EGEDI" xlink:type="simple">Mac</abbrev> (A<sub>5</sub> and B<sub>5</sub>); and area A10 with two <abbrev xmlns:xlink="http://www.w3.org/1999/xlink" xlink:title="macrochaeta" id="ABBRID0EOEDI" xlink:type="simple">Mac</abbrev> (A<sub>6</sub> and B<sub>6</sub>); sensillar formula from <abbrev xmlns:xlink="http://www.w3.org/1999/xlink" xlink:title="thoracic tergite" id="ABBRID0EWEDI" xlink:type="simple">Th</abbrev> II to <abbrev xmlns:xlink="http://www.w3.org/1999/xlink" xlink:title="abdominal tergite" id="ABBRID0E1EDI" xlink:type="simple">Abd</abbrev> V: 2,2/1,2,2,14,3; microsensillar formula from <abbrev xmlns:xlink="http://www.w3.org/1999/xlink" xlink:title="thoracic tergite" id="ABBRID0E5EDI" xlink:type="simple">Th</abbrev> II to <abbrev xmlns:xlink="http://www.w3.org/1999/xlink" xlink:title="abdominal tergite" id="ABBRID0ECFDI" xlink:type="simple">Abd</abbrev> III: 1,0/1,0,1.</p></tp:treatment-sec><tp:treatment-sec sec-type="ecology" id="SECID0EGFDI"><title>Ecology.</title><p>The species was found in an urban park (grass habitat) in considerable abundance.</p></tp:treatment-sec><tp:treatment-sec sec-type="remarks" id="SECID0ELFDI"><title>Remarks.</title><p>Originally described from the Spanish mainland (<xref ref-type="bibr" rid="B54">Stach 1930</xref>), <italic><tp:taxon-name><tp:taxon-name-part taxon-name-part-type="genus" reg="Entomobrya">E.</tp:taxon-name-part><tp:taxon-name-part taxon-name-part-type="species" reg="unostrigata">unostrigata</tp:taxon-name-part></tp:taxon-name></italic> has since been detected mainly from southern European countries, such as Italy (<xref ref-type="bibr" rid="B48">Simon 1965</xref>), France (<xref ref-type="bibr" rid="B41">Renaud et al. 2004</xref>), and Bulgaria (<xref ref-type="bibr" rid="B64">Tsonev and Kazandzhieva 1991</xref>), as well as introduced to North America and Australia (<xref ref-type="bibr" rid="B12">Christiansen 1956</xref>; <xref ref-type="bibr" rid="B23">Greenslade 1995</xref>). In Hungary, this is the first record of the species. The fact that it was found in the capital, where it proved to be extremely abundant, but not anywhere else, despite the extensive <tp:taxon-name><tp:taxon-name-part taxon-name-part-type="order">Collembola</tp:taxon-name-part></tp:taxon-name> collections that have taken place in the country in the past decades, raises the idea that the species was also introduced in Hungary.</p><p>The specimens collected show great variability in terms of pattern and colour form. In the original (<xref ref-type="bibr" rid="B54">Stach 1930</xref>) and later descriptions (<xref ref-type="bibr" rid="B55">Stach 1963</xref>), the author distinguished three forms based on the colour pattern. Apart from the typical principal form, a slightly different pattern was described as var. <tp:taxon-name><tp:taxon-name-part taxon-name-part-type="genus" reg="Entomobrya"/><tp:taxon-name-part taxon-name-part-type="species" reg="unostrigata"/><tp:taxon-name-part taxon-name-part-type="variety" reg="dorsosignata">dorsosignata</tp:taxon-name-part></tp:taxon-name>, as well as a pale-coloured form (ab. <tp:taxon-name><tp:taxon-name-part taxon-name-part-type="genus" reg="Entomobrya"/><tp:taxon-name-part taxon-name-part-type="aberration" reg="astrigata">astrigata</tp:taxon-name-part></tp:taxon-name>) without any pattern but a small dot between the antennae. Further variations in colour pattern and pigmentation have been documented by, e.g., <xref ref-type="bibr" rid="B71">Wray (1953)</xref>, <xref ref-type="bibr" rid="B13">Christiansen (1958)</xref>, <xref ref-type="bibr" rid="B49">Simón (1976)</xref>, <xref ref-type="bibr" rid="B14">Christiansen and Bellinger (1980)</xref>, <xref ref-type="bibr" rid="B23">Greenslade (1995)</xref>, and more recently by <xref ref-type="bibr" rid="B32">Katz et al. (2015)</xref>, <xref ref-type="bibr" rid="B3">Baquero and Jordana (2018)</xref>, and <xref ref-type="bibr" rid="B29">Jordana and Greenslade (2020)</xref>. Dark lateral pigmentation on the edges of certain tergites has already been noted (e.g., <xref ref-type="bibr" rid="B55">Stach 1963</xref>; <xref ref-type="bibr" rid="B49">Simón 1976</xref>; <xref ref-type="bibr" rid="B32">Katz et al. 2015</xref>), and darker pigmented specimens have also been presented in some papers (<xref ref-type="bibr" rid="B23">Greenslade 1995</xref>). Nevertheless, specimens with dark ventral sides or completely dark specimens with hardly visible patterns (as in Fig. <xref ref-type="fig" rid="F14">14C, D</xref>) we found in the sampled Hungarian population have not been described yet.</p><p>Large individuals are not uncommon in the studied Hungarian material; the maximum length (without antennae and furca) almost reaches 4 mm, while, according to the data published so far, the species is smaller: specimens up to 2 mm from the Spanish mainland (<xref ref-type="bibr" rid="B55">Stach 1963</xref>), up to 2.5 mm from the United States (<xref ref-type="bibr" rid="B14">Christiansen and Bellinger 1980</xref>), up to 2.62 mm from the Canary Islands (<xref ref-type="bibr" rid="B3">Baquero and Jordana 2018</xref>), and up to 2.35 from Australia (<xref ref-type="bibr" rid="B29">Jordana and Greenslade 2020</xref>), respectively. Similarly to European and Australian specimens, the eyes G and H are smaller compared to C and F, while they are similar in size in the case of specimens from the USA (<xref ref-type="bibr" rid="B32">Katz et al. 2015</xref>).</p><p>Slight variations in the macrochaetotaxy of some areas can also be detected compared to previous descriptions (<xref ref-type="bibr" rid="B32">Katz et al. 2015</xref>; <xref ref-type="bibr" rid="B3">Baquero and Jordana 2018</xref>; <xref ref-type="bibr" rid="B29">Jordana and Greenslade 2020</xref>). Larger specimens often have four <abbrev xmlns:xlink="http://www.w3.org/1999/xlink" xlink:title="macrochaeta" id="ABBRID0EZKDI" xlink:type="simple">Mac</abbrev> in the H1 area of the head. In some specimens, there is one more additional <abbrev xmlns:xlink="http://www.w3.org/1999/xlink" xlink:title="macrochaeta" id="ABBRID0E4KDI" xlink:type="simple">Mac</abbrev> also in the H2 area. Similarly to the specimens from North America, we found four or five <abbrev xmlns:xlink="http://www.w3.org/1999/xlink" xlink:title="macrochaeta" id="ABBRID0EBLDI" xlink:type="simple">Mac</abbrev> in area A2 of <abbrev xmlns:xlink="http://www.w3.org/1999/xlink" xlink:title="abdominal tergite" id="ABBRID0EFLDI" xlink:type="simple">Abd</abbrev> II, while individuals from Australia and other European regions bear three or four macrochaetae in this area. On <abbrev xmlns:xlink="http://www.w3.org/1999/xlink" xlink:title="abdominal tergite" id="ABBRID0EJLDI" xlink:type="simple">Abd</abbrev> IV, the unpaired macrochaetae A<sub>03</sub>–A<sub>05</sub> are present in the Hungarian individuals (the absence of these macrochaetae has only been documented in North American individuals (<xref ref-type="bibr" rid="B32">Katz et al. 2015</xref>)). The number and homology of macrochaetae in the areas A6–A10 roughly correspond to those documented in previous redescriptions (<xref ref-type="bibr" rid="B32">Katz et al. 2015</xref>; <xref ref-type="bibr" rid="B3">Baquero and Jordana 2018</xref>; <xref ref-type="bibr" rid="B29">Jordana and Greenslade 2020</xref>). Considering all these variations, the species <italic><tp:taxon-name><tp:taxon-name-part taxon-name-part-type="genus" reg="Entomobrya">E.</tp:taxon-name-part><tp:taxon-name-part taxon-name-part-type="species" reg="unostrigata">unostrigata</tp:taxon-name-part></tp:taxon-name></italic> can be characterised by the following simplified formula: 3(4)-1(2)-0-3-2(3)/1-4/2-4(3–5)/1-0-1/4(2–5)-1<sub>0</sub>(0)4(5)-1<sub>0</sub>(0)1(2)-1<sub>0</sub>(0)2(1–3)-2(3).</p></tp:treatment-sec><tp:treatment-sec><!--Section generated to contain objects referenced in tp:taxon-treatment.--><fig id="F13" position="float" orientation="portrait"><object-id xmlns:xlink="http://www.w3.org/1999/xlink" content-type="doi" xlink:type="simple">10.3897/zookeys.1185.112279.figure13</object-id><object-id xmlns:xlink="http://www.w3.org/1999/xlink" content-type="arpha" xlink:type="simple">9ED25595-6264-574A-9A1A-6E1CE2DB5F5B</object-id><label>Figure 13.</label><caption><p><tp:taxon-name><tp:taxon-name-part taxon-name-part-type="genus" reg="Entomobrya">Entomobrya</tp:taxon-name-part><tp:taxon-name-part taxon-name-part-type="uncertainty-rank">cf.</tp:taxon-name-part><tp:taxon-name-part taxon-name-part-type="species" reg="quinquelineata">quinquelineata</tp:taxon-name-part></tp:taxon-name><bold>A</bold> head chaetotaxy <bold>B</bold> labral papillae <bold>C</bold> trochanteral organ <bold>D</bold> unguis and unguiculus of leg III <bold>E</bold><abbrev xmlns:xlink="http://www.w3.org/1999/xlink" xlink:title="thoracic tergite" id="ABBRID0EDICI" xlink:type="simple">Th</abbrev> II dorsal macrochaetotaxy <bold>F</bold><abbrev xmlns:xlink="http://www.w3.org/1999/xlink" xlink:title="abdominal tergite" id="ABBRID0EJICI" xlink:type="simple">Abd</abbrev> II dorsal macrochaetotaxy <bold>G</bold><abbrev xmlns:xlink="http://www.w3.org/1999/xlink" xlink:title="abdominal tergite" id="ABBRID0EPICI" xlink:type="simple">Abd</abbrev> III dorsal macrochaetotaxy <bold>H</bold><abbrev xmlns:xlink="http://www.w3.org/1999/xlink" xlink:title="abdominal tergite" id="ABBRID0EVICI" xlink:type="simple">Abd</abbrev> IV dorsal macrochaetotaxy. Abbreviations: <abbrev xmlns:xlink="http://www.w3.org/1999/xlink" xlink:title="abdominal tergite" id="ABBRID0EZICI" xlink:type="simple">Abd</abbrev> = abdominal tergite; <abbrev xmlns:xlink="http://www.w3.org/1999/xlink" xlink:title="thoracic tergite" id="ABBRID0E4ICI" xlink:type="simple">Th</abbrev> = thoracic tergite. Scale bars: 0.03 mm (<bold>A–C</bold>); 0.02 mm (<bold>D</bold>); 0.05 mm (<bold>E–H</bold>).</p></caption><graphic xmlns:xlink="http://www.w3.org/1999/xlink" xlink:href="zookeys-1185-321_article-112279__-g013.jpg" position="float" orientation="portrait" xlink:type="simple" id="oo_947944.jpg"><uri content-type="original_file" xlink:type="simple">https://binary.pensoft.net/fig/947944</uri></graphic></fig></tp:treatment-sec><ref-list><ref id="B54"><mixed-citation xmlns:xlink="http://www.w3.org/1999/xlink" xlink:type="simple"><person-group><name name-style="western"><surname>Stach</surname><given-names>J</given-names></name></person-group> (<year>1930</year>) <article-title>Apterygoten aus dem nordlichen und ostlichen Spanien.</article-title><source>Abhandlungen der Senckenbergischen Naturforschenden Gesellschaft</source><volume>42</volume>(<issue>1</issue>): <fpage>1</fpage>–<lpage>83</lpage>.</mixed-citation></ref><ref id="B48"><mixed-citation xmlns:xlink="http://www.w3.org/1999/xlink" xlink:type="simple"><person-group><name name-style="western"><surname>Simon</surname><given-names>H-R</given-names></name></person-group> (<year>1965</year>) <article-title>Zur Collembolenfauna Italiens (<tp:taxon-name><tp:taxon-name-part taxon-name-part-type="subclass">Apterygota</tp:taxon-name-part></tp:taxon-name>).</article-title><source>Entomologische Zeitschrift</source><volume>75</volume>: <fpage>6</fpage>–<lpage>9</lpage>.</mixed-citation></ref><ref id="B41"><mixed-citation xmlns:xlink="http://www.w3.org/1999/xlink" xlink:type="simple"><person-group><name name-style="western"><surname>Renaud</surname><given-names>A</given-names></name><name name-style="western"><surname>Poinsot-Balaguer</surname><given-names>N</given-names></name><name name-style="western"><surname>Cortet</surname><given-names>J</given-names></name><name name-style="western"><surname>Le Petit</surname><given-names>J</given-names></name></person-group> (<year>2004</year>) <article-title>Influence of four soil maintenance practices on <tp:taxon-name><tp:taxon-name-part taxon-name-part-type="order">Collembola</tp:taxon-name-part></tp:taxon-name> communities in a Mediterranean vineyard.</article-title><source>Pedobiologia</source><volume>48</volume>(<issue>5–6</issue>): <fpage>623</fpage>–<lpage>630</lpage>. <ext-link xlink:href="10.1016/j.pedobi.2004.07.002" ext-link-type="doi" xlink:type="simple">https://doi.org/10.1016/j.pedobi.2004.07.002</ext-link></mixed-citation></ref><ref id="B64"><mixed-citation xmlns:xlink="http://www.w3.org/1999/xlink" xlink:type="simple"><person-group><name name-style="western"><surname>Tsonev</surname><given-names>IK</given-names></name><name name-style="western"><surname>Kazandzhieva</surname><given-names>RV</given-names></name></person-group> (<year>1991</year>) <article-title>New Collembole species (<tp:taxon-name><tp:taxon-name-part taxon-name-part-type="class">Insecta</tp:taxon-name-part></tp:taxon-name>, <tp:taxon-name><tp:taxon-name-part taxon-name-part-type="order">Collembola</tp:taxon-name-part></tp:taxon-name>) for the Bulgarian fauna.</article-title><source>Acta Zoologica Bulgarica</source><volume>41</volume>: <fpage>80</fpage>–<lpage>84</lpage>.</mixed-citation></ref><ref id="B12"><mixed-citation xmlns:xlink="http://www.w3.org/1999/xlink" xlink:type="simple"><person-group><name name-style="western"><surname>Christiansen</surname><given-names>K</given-names></name></person-group> (<year>1956</year>) <article-title>A recently introduced species of Collembolan.</article-title><source>Entomological News</source><volume>67</volume>(<issue>5</issue>): <fpage>129</fpage>–<lpage>130</lpage>.</mixed-citation></ref><ref id="B23"><mixed-citation xmlns:xlink="http://www.w3.org/1999/xlink" xlink:type="simple"><person-group><name name-style="western"><surname>Greenslade</surname><given-names>P</given-names></name></person-group> (<year>1995</year>) <article-title>A review of the biology, taxonomy and pest status of <italic><tp:taxon-name><tp:taxon-name-part taxon-name-part-type="genus">Entomobrya</tp:taxon-name-part><tp:taxon-name-part taxon-name-part-type="species">unostrigata</tp:taxon-name-part></tp:taxon-name></italic> (<tp:taxon-name><tp:taxon-name-part taxon-name-part-type="order">Collembola</tp:taxon-name-part></tp:taxon-name>: <tp:taxon-name><tp:taxon-name-part taxon-name-part-type="family">Entomobryidae</tp:taxon-name-part></tp:taxon-name>), an introduced species of agricultural land in Australia.</article-title><source>Polskie Pismo Entomologiczne</source><volume>64</volume>: <fpage>245</fpage>–<lpage>259</lpage>.</mixed-citation></ref><ref id="B55"><mixed-citation xmlns:xlink="http://www.w3.org/1999/xlink" xlink:type="simple"><person-group><name name-style="western"><surname>Stach</surname><given-names>J</given-names></name></person-group> (<year>1963</year>) <source>The Apterygotan fauna of Poland in relation to the world-fauna of this group of insects. Tribe: <tp:taxon-name><tp:taxon-name-part taxon-name-part-type="tribe">Entomobryini</tp:taxon-name-part></tp:taxon-name>.</source><publisher-name>Polska Akademia Nauk</publisher-name>, <publisher-loc>Kraków</publisher-loc>, <size units="page">126 pp</size>. [43 pls]</mixed-citation></ref><ref id="B71"><mixed-citation xmlns:xlink="http://www.w3.org/1999/xlink" xlink:type="simple"><person-group><name name-style="western"><surname>Wray</surname><given-names>DL</given-names></name></person-group> (<year>1953</year>) Some new species of springtail insects (<tp:taxon-name><tp:taxon-name-part taxon-name-part-type="order">Collembola</tp:taxon-name-part></tp:taxon-name>). Nature Notes, Occasional Papers, 1–7.</mixed-citation></ref><ref id="B13"><mixed-citation xmlns:xlink="http://www.w3.org/1999/xlink" xlink:type="simple"><person-group><name name-style="western"><surname>Christiansen</surname><given-names>K</given-names></name></person-group> (<year>1958</year>) <article-title>The nearctic members of the genus <italic><tp:taxon-name><tp:taxon-name-part taxon-name-part-type="genus">Entomobrya</tp:taxon-name-part></tp:taxon-name></italic> (<tp:taxon-name><tp:taxon-name-part taxon-name-part-type="order">Collembola</tp:taxon-name-part></tp:taxon-name>).</article-title><source>Bulletin of the Museum of Comparative Zoology</source><volume>118</volume>(<issue>7</issue>): <fpage>440</fpage>–<lpage>543</lpage>.</mixed-citation></ref><ref id="B49"><mixed-citation xmlns:xlink="http://www.w3.org/1999/xlink" xlink:type="simple"><person-group><name name-style="western"><surname>Simón</surname><given-names>JC</given-names></name></person-group> (<year>1976</year>) <article-title>Collembolos de suelos cultivados espagnoles (Nota 1). Eos (Washington, D.C.</article-title><source>)</source><volume>50</volume>: <fpage>103</fpage>–<lpage>118</lpage>.</mixed-citation></ref><ref id="B14"><mixed-citation xmlns:xlink="http://www.w3.org/1999/xlink" xlink:type="simple"><person-group><name name-style="western"><surname>Christiansen</surname><given-names>KA</given-names></name><name name-style="western"><surname>Bellinger</surname><given-names>PF</given-names></name></person-group> (<year>1980</year>) <source>The <tp:taxon-name><tp:taxon-name-part taxon-name-part-type="order">Collembola</tp:taxon-name-part></tp:taxon-name> of North America north of Rio Grande, a taxonomic analysis.</source><publisher-name>Grinell College</publisher-name>, <publisher-loc>Iowa</publisher-loc>, <size units="page">1520 pp</size>.</mixed-citation></ref><ref id="B32"><mixed-citation xmlns:xlink="http://www.w3.org/1999/xlink" xlink:type="simple"><person-group><name name-style="western"><surname>Katz</surname><given-names>AD</given-names></name><name name-style="western"><surname>Giordano</surname><given-names>R</given-names></name><name name-style="western"><surname>Soto-Adames</surname><given-names>FN</given-names></name></person-group> (<year>2015</year>) <article-title>Taxonomic review and phylogenetic analysis of fifteen North American <italic><tp:taxon-name><tp:taxon-name-part taxon-name-part-type="genus">Entomobrya</tp:taxon-name-part></tp:taxon-name></italic> (<tp:taxon-name><tp:taxon-name-part taxon-name-part-type="order">Collembola</tp:taxon-name-part></tp:taxon-name>, <tp:taxon-name><tp:taxon-name-part taxon-name-part-type="family">Entomobryidae</tp:taxon-name-part></tp:taxon-name>), including four new species.</article-title><source>ZooKeys</source><volume>525</volume>: <fpage>1</fpage>–<lpage>75</lpage>. <ext-link xlink:href="10.3897/zookeys.525.6020" ext-link-type="doi" xlink:type="simple">https://doi.org/10.3897/zookeys.525.6020</ext-link></mixed-citation></ref><ref id="B3"><mixed-citation xmlns:xlink="http://www.w3.org/1999/xlink" xlink:type="simple"><person-group><name name-style="western"><surname>Baquero</surname><given-names>E</given-names></name><name name-style="western"><surname>Jordana</surname><given-names>R</given-names></name></person-group> (<year>2018</year>) <article-title><italic><tp:taxon-name><tp:taxon-name-part taxon-name-part-type="genus">Entomobrya</tp:taxon-name-part></tp:taxon-name></italic> (<tp:taxon-name><tp:taxon-name-part taxon-name-part-type="order">Collembola</tp:taxon-name-part></tp:taxon-name>, <tp:taxon-name><tp:taxon-name-part taxon-name-part-type="family">Entomobryidae</tp:taxon-name-part></tp:taxon-name>) for the Canary Islands.</article-title><source>Zootaxa</source><volume>4461</volume>(<issue>2</issue>): <fpage>151</fpage>–<lpage>195</lpage>. <ext-link xlink:href="10.11646/zootaxa.4461.2.1" ext-link-type="doi" xlink:type="simple">https://doi.org/10.11646/zootaxa.4461.2.1</ext-link></mixed-citation></ref><ref id="B29"><mixed-citation xmlns:xlink="http://www.w3.org/1999/xlink" xlink:type="simple"><person-group><name name-style="western"><surname>Jordana</surname><given-names>R</given-names></name><name name-style="western"><surname>Greenslade</surname><given-names>P</given-names></name></person-group> (<year>2020</year>) <article-title>Biogeographical and ecological insights from Australasian faunas: The megadiverse collembolan genus <italic><tp:taxon-name><tp:taxon-name-part taxon-name-part-type="genus">Entomobrya</tp:taxon-name-part></tp:taxon-name></italic> (<tp:taxon-name><tp:taxon-name-part taxon-name-part-type="family">Entomobryidae</tp:taxon-name-part></tp:taxon-name>).</article-title><source>Zootaxa</source><volume>4770</volume>(<issue>1</issue>): <fpage>1</fpage>–<lpage>104</lpage>. <ext-link xlink:href="10.11646/zootaxa.4770.1.1" ext-link-type="doi" xlink:type="simple">https://doi.org/10.11646/zootaxa.4770.1.1</ext-link></mixed-citation></ref></ref-list></tp:taxon-treatment>
